# Supplementary material for: Changing patient preferences toward better trial recruitment: an ethical analysis
Source: Trials. 2023 Mar 28;24:233. doi: 10.1186/s13063-023-07258-4 (PMC10044713; doi:10.1186/s13063-023-07258-4)
Supplement: Supplementary file 1 — Additional file 1. Supplementary information. [file 13063_2023_7258_MOESM1_ESM.csv]

NCT	Link	Title	Sponsor	Sponsor_Type	Purpose	Study_Type	Start_Date	Phase	Intervention_Types	Status	Termination_Date	Why_Stopped	Why_Classifier	Enrollment
NCT01044108	https://www.clinicaltrials.gov/ct2/show/NCT01044108	A Two Part Trial Investigating an Anti-obesity Drug in Overweight/Obese Male and Female Healthy Volunteers	Novo Nordisk A/S	INDUSTRY	TREATMENT	INTERVENTIONAL	2010-01-05	PHASE_1	DRUG	TERMINATED	2011-09-20	See detailed description	OTHER	117
NCT01089374	https://www.clinicaltrials.gov/ct2/show/NCT01089374	Phyllodes Tumor Partial Breast Radiation Study	Dartmouth-Hitchcock Medical Center	RESEARCH_HOSPITAL	TREATMENT	INTERVENTIONAL	2010-01-12	NOT_APPLICABLE	OTHER	TERMINATED	2021-06-20	Low disease incidence rate	OTHER	11
NCT01018563	https://www.clinicaltrials.gov/ct2/show/NCT01018563	An Open Label Extension Study of the Efficacy of MORAb-003	Morphotek	INDUSTRY	TREATMENT	INTERVENTIONAL	2010-01-13	PHASE_2	DRUG	TERMINATED	2013-03-05	Study was terminated by sponsor due to futile results in NCT00849667 study.	FUTILITY	3
NCT01009294	https://www.clinicaltrials.gov/ct2/show/NCT01009294	Study of Ataluren (PTC124) in Nonambulatory Participants With Nonsense-Mutation-Mediated Duchenne/Becker Muscular Dystrophy (nmDMD/BMD)	PTC Therapeutics	INDUSTRY	TREATMENT	INTERVENTIONAL	2010-01-13	PHASE_2	DRUG	TERMINATED	2010-03-23	Terminated early because a similar study with Ataluren exhibited lack of efficacy at the high dose (not due to safety concerns).	FUTILITY	6
NCT00954993	https://www.clinicaltrials.gov/ct2/show/NCT00954993	Pharmacokinetics of Vaniprevir (MK-7009) and Hepatitis C Virus RNA Levels After Vaniprevir Treatment (MK-7009-029)	Merck Sharp & Dohme LLC	INDUSTRY	TREATMENT	INTERVENTIONAL	2010-01-13	PHASE_1	DRUG	TERMINATED	2011-03-04	This study was stopped for business and program changes. At no time was the safety of any participants at risk.	BUSINESS	3
NCT01047007	https://www.clinicaltrials.gov/ct2/show/NCT01047007	A Dose Escalation Study of MK1775 in Combination With 5-FU or 5-FU/CDDP in Patients With Advanced Solid Tumor (1775-005)	Merck Sharp & Dohme LLC	INDUSTRY	TREATMENT	INTERVENTIONAL	2010-01-18	PHASE_1	DRUG	TERMINATED	2011-06-15	The study has been terminated due to business reasons.	BUSINESS	11
NCT00984165	https://www.clinicaltrials.gov/ct2/show/NCT00984165	Pilot Study of Radiation-Enhanced Allogeneic Cell Therapy for Progressive Hematologic Malignancy After Allogeneic Hematopoietic Stem Cell Transplantation	National Cancer Institute (NCI)	GOVERNMENT	TREATMENT	INTERVENTIONAL	2010-01-19	PHASE_2	PROCEDURE,OTHER	TERMINATED	2013-01-31	Terminated due to slow accrual, PI left NIH and primary endpoint not met.	RECRUITMENT,INVESTIGATOR	18
NCT00968968	https://www.clinicaltrials.gov/ct2/show/NCT00968968	Continued HER2 Suppression With Lapatinib Plus Trastuzumab Versus Trastuzumab Alone	Novartis Pharmaceuticals	INDUSTRY	TREATMENT	INTERVENTIONAL	2010-01-20	PHASE_3	DRUG,OTHER	TERMINATED	2018-03-30		OTHER	37
NCT00999518	https://www.clinicaltrials.gov/ct2/show/NCT00999518	A Study To Investigate Tanezumab In Patients With Interstitial Cystitis/ Painful Bladder Syndrome	Pfizer	INDUSTRY	TREATMENT	INTERVENTIONAL	2010-01-22	PHASE_2	OTHER	TERMINATED	2011-01-21	See termination reason in detailed description.	OTHER	205
NCT01939210	https://www.clinicaltrials.gov/ct2/show/NCT01939210	Meditation-Based Breathing Training in Improving Target Motion Management and Reducing Distress in Patients With Abdominal or Lung Cancer Undergoing Radiation Therapy	Albert Einstein College of Medicine	UNIVERSITY	OTHER	INTERVENTIONAL	2010-02-01	NOT_APPLICABLE	OTHER	TERMINATED	2015-12-02	lack of funding to hire a dedicated study interventionist	FINANCIAL	17
NCT01919840	https://www.clinicaltrials.gov/ct2/show/NCT01919840	Blood Products Transfusion in Cardiac Surgery After the Implementation of a Coagulation Monitoring System at Patient Bedside: Thromboelastometry Versus Standard Transfusion Protocol	Fundació Institut de Recerca de lHospital de la Santa Creu i Sant Pau	RESEARCH_HOSPITAL	PREVENTION	INTERVENTIONAL	2010-02-01	PHASE_4	PROCEDURE,OTHER	TERMINATED	2011-09-01	Low recruitment after the expected time to finish the study	RECRUITMENT	49
NCT01671033	https://www.clinicaltrials.gov/ct2/show/NCT01671033	Treatment of Panic Disorder Via Internet With a Wireless Temperature Biofeedback Ring	Chimei Medical Center	RESEARCH_HOSPITAL	TREATMENT	INTERVENTIONAL	2010-02-01	NOT_APPLICABLE	OTHER	TERMINATED	2011-01-01	The drop-out rate was too high.	OTHER	9
NCT01664988	https://www.clinicaltrials.gov/ct2/show/NCT01664988	Effect of Muscular Relaxation and Breathing Technique on Blood Pressure in Pregnancy	Mashhad University of Medical Sciences	RESEARCH_HOSPITAL	TREATMENT	INTERVENTIONAL	2010-02-01	PHASE_2	OTHER	TERMINATED	2012-02-01		OTHER	60
NCT01653977	https://www.clinicaltrials.gov/ct2/show/NCT01653977	Impact of Early Goal-directed Fluid Therapy in Hypovolemic Patients Undergoing Emergency Surgery	University Hospital, Geneva	RESEARCH_HOSPITAL	OTHER	INTERVENTIONAL	2010-02-01	NOT_APPLICABLE	OTHER	TERMINATED	2014-12-01	recrutment difficulties	OTHER	20
NCT01543269	https://www.clinicaltrials.gov/ct2/show/NCT01543269	A Clinical Study to Evaluate the Safety,Tolerability and PK of ZYT1, Following Oral Administration in Healthy Volunteers	Cadila Healthcare Limited	INDUSTRY	TREATMENT	INTERVENTIONAL	2010-02-01	PHASE_1	DRUG	TERMINATED	2012-07-01	Safety concerns	OTHER	24
NCT01504945	https://www.clinicaltrials.gov/ct2/show/NCT01504945	Red Blood Cell Transfusion in Patients With Coronary Artery Disease (CAD)	Beth Israel Deaconess Medical Center	RESEARCH_HOSPITAL	DIAGNOSIS	INTERVENTIONAL	2010-02-01	PHASE_1	OTHER	TERMINATED	2017-12-01	Recruitment difficulty	RECRUITMENT	-1
NCT01498744	https://www.clinicaltrials.gov/ct2/show/NCT01498744	Randomized Controlled Trial of Antibiotics in the Management of Children With Community-Acquired Abscess	Ann & Robert H Lurie Childrens Hospital of Chicago	RESEARCH_HOSPITAL	TREATMENT	INTERVENTIONAL	2010-02-01	NOT_APPLICABLE	DRUG	TERMINATED	2013-02-01	The study was closed due to poor enrollment and lack of interest.	RECRUITMENT	53
NCT01400308	https://www.clinicaltrials.gov/ct2/show/NCT01400308	Effectiveness of Two Protocols for Corporal Decolonization in Patients Colonized by Methicillin Resistant Staphylococcus Aureus (MRSA)	B. Braun Medical SA	INDUSTRY	TREATMENT	INTERVENTIONAL	2010-02-01	PHASE_4	DEVICE,DRUG	TERMINATED	2011-12-01	The differences seen between treatments led to recalculation of the sample, unattainable in a reasonable time	OTHER	99
NCT01365312	https://www.clinicaltrials.gov/ct2/show/NCT01365312	Safety and Efficacy Study of Ethanol Locking to Prevent Central Line Infection in Premature Neonates	East Carolina University	UNIVERSITY	PREVENTION	INTERVENTIONAL	2010-02-01	NOT_APPLICABLE	DRUG	TERMINATED	0001-01-01	Primary investigator relocated	INVESTIGATOR	10
NCT01295697	https://www.clinicaltrials.gov/ct2/show/NCT01295697	Study of EZN-2208 Pediatric Patients With Solid Tumors	Enzon Pharmaceuticals, Inc.	INDUSTRY	TREATMENT	INTERVENTIONAL	2010-02-01	PHASE_1	DRUG	TERMINATED	2013-01-01	Program suspended and divested	OTHER	32
NCT01290380	https://www.clinicaltrials.gov/ct2/show/NCT01290380	A Study to Evaluate the Effects of ASA404 Alone or in Combination With Taxane-based Chemotherapies on the Pharmacokinetics of Drugs in Patients With Advanced Solid Tumor Malignancies	Novartis Pharmaceuticals	INDUSTRY	TREATMENT	INTERVENTIONAL	2010-02-01	PHASE_1	DRUG	TERMINATED	0001-01-01		OTHER	54
NCT01195285	https://www.clinicaltrials.gov/ct2/show/NCT01195285	Single-Incision Laparoscopic Cholecystectomy Versus Traditional Laparoscopic Cholecystectomy	Saint Lukes Health System	OTHER	TREATMENT	INTERVENTIONAL	2010-02-01	NOT_APPLICABLE	PROCEDURE	TERMINATED	2012-01-01	Investigator decisions based on slow enrollment.	RECRUITMENT,INVESTIGATOR	87
NCT01183962	https://www.clinicaltrials.gov/ct2/show/NCT01183962	Vitamin D and T-Regulatory Cells in Coronary Artery Disease	Creighton University	UNIVERSITY	PREVENTION	INTERVENTIONAL	2010-02-01	NOT_APPLICABLE	OTHER	TERMINATED	0001-01-01	slow enrollment, funding ended	RECRUITMENT,FINANCIAL	-1
NCT01183819	https://www.clinicaltrials.gov/ct2/show/NCT01183819	Cognitive Control and Physical Exercise	Columbia University	UNIVERSITY	BASIC_SCIENCE	INTERVENTIONAL	2010-02-01	NOT_APPLICABLE	OTHER	TERMINATED	2015-06-01	insufficient recruitment	RECRUITMENT	12
NCT01175863	https://www.clinicaltrials.gov/ct2/show/NCT01175863	Fractional Flow Reserve (FFR) Versus Intravascular Ultrasound (IVUS) in Intermediate Coronary Artery Disease	Ajou University School of Medicine	UNIVERSITY	TREATMENT	INTERVENTIONAL	2010-02-01	PHASE_4	DEVICE	TERMINATED	2014-05-01		OTHER	-1
NCT01169350	https://www.clinicaltrials.gov/ct2/show/NCT01169350	18F-Fluoromisonidazole and Fludeoxyglucose F 18 PET/CT Patients With Soft Tissue Sarcoma	National Cancer Institute (NCI)	GOVERNMENT	DIAGNOSIS	INTERVENTIONAL	2010-02-01	PHASE_2	PROCEDURE,OTHER	TERMINATED	2013-08-01	funding source ended earlier than anticipated	FINANCIAL	8
NCT01155154	https://www.clinicaltrials.gov/ct2/show/NCT01155154	Antibiotic Prophylaxis for Simple Hand Lacerations	State University of New York - Downstate Medical Center	RESEARCH_HOSPITAL	TREATMENT	INTERVENTIONAL	2010-02-01	NOT_APPLICABLE	DRUG	TERMINATED	2012-02-01		OTHER	73
NCT01140503	https://www.clinicaltrials.gov/ct2/show/NCT01140503	A Study to Evaluate the Safety and Efficacy of Apremilast in the Treatment of Skin Disease in Patients With Dermatomyositis	Stanford University	UNIVERSITY	TREATMENT	INTERVENTIONAL	2010-02-01	NOT_APPLICABLE	DRUG	TERMINATED	2011-09-01	Slow recruitment of participants	RECRUITMENT	5
NCT01134445	https://www.clinicaltrials.gov/ct2/show/NCT01134445	An Electronic Data Capture Study to Assess the Long-term Performance of the DePuy PROXIMA™ Hip in Primary Total Hip Replacement	DePuy International	INDUSTRY	TREATMENT	INTERVENTIONAL	2010-02-01	PHASE_4	DEVICE	TERMINATED	2016-06-01	Study terminated early for business reasons	BUSINESS	42
NCT01133574	https://www.clinicaltrials.gov/ct2/show/NCT01133574	This is a Single Ascending Dose Tolerance Study	Abbott	INDUSTRY	TREATMENT	INTERVENTIONAL	2010-02-01	PHASE_1	DRUG	TERMINATED	2010-07-01	Part A completed successfully 22 July 2010, Part B will be separate PET study	OTHER	47
NCT01131572	https://www.clinicaltrials.gov/ct2/show/NCT01131572	N-acetylcysteine in Bulimia Nervosa	Lindner Center of HOPE	OTHER	TREATMENT	INTERVENTIONAL	2010-02-01	PHASE_2	DRUG	TERMINATED	2012-03-01		OTHER	11
NCT01125332	https://www.clinicaltrials.gov/ct2/show/NCT01125332	Evaluation of Topic Anaesthesia for Laryngoscopy With Fibroscopy During Paediatric Ear Nose Throat (ENT)Consultation	Assistance Publique Hopitaux De Marseille	OTHER	TREATMENT	INTERVENTIONAL	2010-02-01	PHASE_3	DRUG	TERMINATED	2010-11-01		OTHER	1
NCT01111942	https://www.clinicaltrials.gov/ct2/show/NCT01111942	A Pilot Study of Induction Chemotherapy Followed by Surgery for Locally Advanced Resectable Head and Neck Cancer	Southern Illinois University	UNIVERSITY	DIAGNOSIS	INTERVENTIONAL	2010-02-01	PHASE_1	PROCEDURE,OTHER	TERMINATED	2014-01-01	lack of enrollment	RECRUITMENT	4
NCT01106443	https://www.clinicaltrials.gov/ct2/show/NCT01106443	Central Compartment Neck Dissection With Thyroidectomy	University of Alberta	UNIVERSITY	TREATMENT	INTERVENTIONAL	2010-02-01	NOT_APPLICABLE	PROCEDURE	TERMINATED	2016-10-01	Poor patient accrual	RECRUITMENT	-1
NCT01103193	https://www.clinicaltrials.gov/ct2/show/NCT01103193	Nitrous Oxide - Sevoflurane-Remifentanil Interaction	University Hospital, Ghent	RESEARCH_HOSPITAL	BASIC_SCIENCE	INTERVENTIONAL	2010-02-01	PHASE_4	DRUG	TERMINATED	2010-05-01	Need of change to the protocol. As the Principal Investigator has left the University Hospital Ghent end 2010, the change of protocol was never submitted.	INVESTIGATOR	4
NCT01101269	https://www.clinicaltrials.gov/ct2/show/NCT01101269	Effect of Angiotensin Converting Enzyme Inhibitor, Lisinopril, on Renal Blood Flow and Its Correlation With Proteinuria Reduction in Subjects With Type 2 Diabetes and Kidney Disease	University of Virginia	UNIVERSITY	TREATMENT	INTERVENTIONAL	2010-02-01	NOT_APPLICABLE	DRUG	TERMINATED	2014-12-01	Slow Recruitment	RECRUITMENT	6
NCT01101477	https://www.clinicaltrials.gov/ct2/show/NCT01101477	Target-Controlled Infusion of Propofol for Flexible Bronchoscopy Sedation	Chang Gung Memorial Hospital	RESEARCH_HOSPITAL	TREATMENT	INTERVENTIONAL	2010-02-01	NOT_APPLICABLE	PROCEDURE	TERMINATED	2010-08-01	Hypoxemia(SPaO2<80%) episodes occured significantly in the arm titration by 0.5ug/ml	OTHER	144
NCT01096329	https://www.clinicaltrials.gov/ct2/show/NCT01096329	A Pharmacokinetic (PK) Study to Compare the Absorption of Two Formulations of Transdermal Testosterone Spray and Intrinsa®	VIVUS LLC	INDUSTRY	PREVENTION	INTERVENTIONAL	2010-02-01	PHASE_1	DRUG	TERMINATED	0001-01-01		OTHER	16
NCT01095445	https://www.clinicaltrials.gov/ct2/show/NCT01095445	EXtended Therapy in Hepatitis C Genotype 3 Infected Patients	University Health Network, Toronto	UNIVERSITY	TREATMENT	INTERVENTIONAL	2010-02-01	PHASE_3	DRUG	TERMINATED	2011-06-01	Unlikely to recruit the adequate number of patients within a reasonable timeline	RECRUITMENT	2
NCT01089075	https://www.clinicaltrials.gov/ct2/show/NCT01089075	Neuropsychological Effects of Hydrocortisone in Patients With Partial Adrenal Insufficiency	Max-Planck-Institute of Psychiatry	UNIVERSITY	TREATMENT	INTERVENTIONAL	2010-02-01	PHASE_4	DRUG	TERMINATED	2015-03-01	Insufficient recruitment of suitable patients.	RECRUITMENT	32
NCT01086345	https://www.clinicaltrials.gov/ct2/show/NCT01086345	Radiosurgery Plus Bevacizumab in Glioblastoma	Case Comprehensive Cancer Center	RESEARCH_HOSPITAL	TREATMENT	INTERVENTIONAL	2010-02-01	PHASE_1	OTHER,DRUG	TERMINATED	2014-12-01	Slow Accrual	RECRUITMENT	9
NCT01085266	https://www.clinicaltrials.gov/ct2/show/NCT01085266	An Extension of the HORIZON Protocol Evaluating the Safety of Dimebon (Latrepirdine) in Subjects With Huntington Disease	Medivation, Inc.	INDUSTRY	TREATMENT	INTERVENTIONAL	2010-02-01	PHASE_3	DRUG	TERMINATED	0001-01-01		OTHER	362
NCT01083537	https://www.clinicaltrials.gov/ct2/show/NCT01083537	Trial of Best Supportive Care and Either Cisplatin or Paclitaxel to Treat Patients With Primary Ovarian Cancer, Primary Peritoneal Cancer or Fallopian Tube Cancer and Inoperable Malignant Bowel Obstruction	University Health Network, Toronto	UNIVERSITY	TREATMENT	INTERVENTIONAL	2010-02-01	PHASE_1	DRUG	TERMINATED	2012-06-01	Slow accrual	RECRUITMENT	1
NCT01080768	https://www.clinicaltrials.gov/ct2/show/NCT01080768	Assessment of Aliskiren/Amlodipine and Amlodipine on Ankle Foot Volume (AFV) in Patients With Hypertension	Novartis Pharmaceuticals	INDUSTRY	TREATMENT	INTERVENTIONAL	2010-02-01	PHASE_2	DRUG	TERMINATED	2010-11-01	Publication of data from a similar study made the current study redundant.	OTHER	31
NCT01081938	https://www.clinicaltrials.gov/ct2/show/NCT01081938	Insulin Glargine for Diabetes Metabolism(DM)Type II Patients Under Enteral Nutrition	Sanofi	INDUSTRY	TREATMENT	INTERVENTIONAL	2010-02-01	PHASE_4	DRUG	TERMINATED	2011-02-01	Recruitment challenges	RECRUITMENT	15
NCT01078922	https://www.clinicaltrials.gov/ct2/show/NCT01078922	Patients With Relapsed or Refractory Diffuse Large B Cell Non Hodgkin Lymphomas	Oncology Specialists, S.C.	OTHER	TREATMENT	INTERVENTIONAL	2010-02-01	PHASE_2	DRUG	TERMINATED	2013-10-01	Study terminated due to slow acrual	OTHER	11
NCT01078844	https://www.clinicaltrials.gov/ct2/show/NCT01078844	Memantine in Adult Autism Spectrum Disorder	Johns Hopkins University	UNIVERSITY	TREATMENT	INTERVENTIONAL	2010-02-01	NOT_APPLICABLE	DRUG	TERMINATED	2010-07-01	Sponsor withdrew funds	FINANCIAL	4
NCT01077063	https://www.clinicaltrials.gov/ct2/show/NCT01077063	An Early Safety and Efficacy Study of Ascites Management: Standard Paracentesis or Early Intervention With Pleurx Catheters in Patients With Malignant Ascites	Sidney Kimmel Comprehensive Cancer Center at Johns Hopkins	RESEARCH_HOSPITAL	TREATMENT	INTERVENTIONAL	2010-02-01	NOT_APPLICABLE	PROCEDURE,DEVICE	TERMINATED	2013-08-01	Study was closed by PI because of low enrollment.	RECRUITMENT,INVESTIGATOR	7
NCT01075230	https://www.clinicaltrials.gov/ct2/show/NCT01075230	Standard Total Knee Arthroplasty Using Platelet Rich Plasma (PRP)	Exactech	INDUSTRY	TREATMENT	INTERVENTIONAL	2010-02-01	NOT_APPLICABLE	PROCEDURE	TERMINATED	2013-01-01	Intended as multi-center. 1 of 2 sites could not participate. Enrollment discontinued after 50/100. Subjects followed per protocol.	RECRUITMENT	50
NCT01074502	https://www.clinicaltrials.gov/ct2/show/NCT01074502	Apremilast in the Treatment of Moderate to Severe Acne	University of North Carolina, Chapel Hill	UNIVERSITY	TREATMENT	INTERVENTIONAL	2010-02-01	PHASE_2	DRUG	TERMINATED	2010-10-01	lack of funding due to Celgene administrative decision	FINANCIAL	3
NCT01074359	https://www.clinicaltrials.gov/ct2/show/NCT01074359	Safety and Efficacy Study of A0001 in Patients With the A3243G Mitochondrial DNA Point Mutation	Penwest Pharmaceuticals Co.	INDUSTRY	TREATMENT	INTERVENTIONAL	2010-02-01	PHASE_2	DRUG	TERMINATED	2010-11-01	Terminated for Commercial Reasons. There were no safety issues involved in the decision to terminate the study.	OTHER	-1
NCT01074437	https://www.clinicaltrials.gov/ct2/show/NCT01074437	Corticosteroids With Placebo Versus Corticosteroids With Propranolol Treatment of Infantile Hemangiomas (IH)	Seattle Childrens Hospital	RESEARCH_HOSPITAL	TREATMENT	INTERVENTIONAL	2010-02-01	PHASE_2	DRUG	TERMINATED	2013-02-01	Insufficient enrollment	RECRUITMENT	9
NCT01073813	https://www.clinicaltrials.gov/ct2/show/NCT01073813	Neuroprotection and Repair in Optic Neuritis	University of Calgary	UNIVERSITY	TREATMENT	INTERVENTIONAL	2010-02-01	PHASE_2	DRUG	TERMINATED	2013-01-01	Lack of recruitment	RECRUITMENT	6
NCT01072812	https://www.clinicaltrials.gov/ct2/show/NCT01072812	Study of the Pharmacokinetics and Pharmacodynamics of POSIPHEN® in Subjects With Amnestic Mild Cognitive Impairment	Annovis Bio Inc.	INDUSTRY	TREATMENT	INTERVENTIONAL	2010-02-01	PHASE_1	DRUG	TERMINATED	2010-07-01	Business decision based on funding	BUSINESS,FINANCIAL	5
NCT01072591	https://www.clinicaltrials.gov/ct2/show/NCT01072591	Study to Assess MEDI -578 in Patients With Osteoarthritis (OA) of the Knee	AstraZeneca	INDUSTRY	TREATMENT	INTERVENTIONAL	2010-02-01	PHASE_1	DRUG	TERMINATED	2010-09-01	Amended clinical development plan.	OTHER	108
NCT01071902	https://www.clinicaltrials.gov/ct2/show/NCT01071902	Safety and Efficacy of Moxidex Otic	Alcon Research	INDUSTRY	TREATMENT	INTERVENTIONAL	2010-02-01	PHASE_3	DRUG,OTHER,DEVICE	TERMINATED	2011-10-01	Management decision	OTHER	400
NCT01070888	https://www.clinicaltrials.gov/ct2/show/NCT01070888	Trial on the Effect of Budesonide/Formoterol and Inhaled Budesonide Alone on Exercise-Induced Asthma	Boston Childrens Hospital	RESEARCH_HOSPITAL	TREATMENT	INTERVENTIONAL	2010-02-01	PHASE_4	DRUG	TERMINATED	2014-04-01	Unable to reach target goal	OTHER	6
NCT01069601	https://www.clinicaltrials.gov/ct2/show/NCT01069601	H1N1sw Vaccine in Adult Transplant Recipients	HepNet Study House, German Liverfoundation	NETWORK	PREVENTION	INTERVENTIONAL	2010-02-01	PHASE_2	OTHER	TERMINATED	2012-04-01	End of H1N1 Swine Flu Pandemic	COVID	13
NCT01068184	https://www.clinicaltrials.gov/ct2/show/NCT01068184	A Study to Assess Safety, Tolerability and Pharmacokinetics of of AZD6553 in Healthy Volunteers and Patients With Chronic Obstructive Pulmonary Disease (COPD)	AstraZeneca	INDUSTRY	BASIC_SCIENCE	INTERVENTIONAL	2010-02-01	PHASE_1	DRUG	TERMINATED	2010-05-01	temporary hold in May 2010 due to an emerging PK profile that could not be aligned to the known pharmaceutical properties of the IMP (AZD6553).	OTHER	-1
NCT01068119	https://www.clinicaltrials.gov/ct2/show/NCT01068119	Same-Day Discharge After Coronary Percutaneous Transluminal Coronary Angioplasty (PTCA)	Piedmont Healthcare	OTHER	TREATMENT	INTERVENTIONAL	2010-02-01	PHASE_4	PROCEDURE	TERMINATED	2012-03-01	Slow enrollment and high number of screen failures	RECRUITMENT	57
NCT01068145	https://www.clinicaltrials.gov/ct2/show/NCT01068145	Two-Part Study to Evaluate the Dose Response of SCH 527123 on Sputum Neutrophilia Following Ozone Challenge in Healthy Subjects and Chronic Obstructive Pulmonary Disease (COPD) Patients (P05567 AM7)	Merck Sharp & Dohme LLC	INDUSTRY	OTHER	INTERVENTIONAL	2010-02-01	PHASE_1	DRUG	TERMINATED	2011-03-01		OTHER	18
NCT01067326	https://www.clinicaltrials.gov/ct2/show/NCT01067326	The Effect of Tekturna on Endothelial Function and Endothelial Progenitor Cells in Patients With Early Atherosclerosis	Mayo Clinic	RESEARCH_HOSPITAL	TREATMENT	INTERVENTIONAL	2010-02-01	PHASE_3	DRUG	TERMINATED	2011-12-01	Novartis ended all studies regarding Aliskiren.	OTHER	22
NCT01066897	https://www.clinicaltrials.gov/ct2/show/NCT01066897	Imaging the Nucleus Accumbens in Major Depressed Patients Treated With Pramipexole	Stanford University	UNIVERSITY	TREATMENT	INTERVENTIONAL	2010-02-01	PHASE_4	DRUG	TERMINATED	2013-02-01	Lack of funding prevented further recruitment	RECRUITMENT,FINANCIAL	16
NCT01066143	https://www.clinicaltrials.gov/ct2/show/NCT01066143	Generalized Anxiety and Seroquel	Mclean Hospital	RESEARCH_HOSPITAL	TREATMENT	INTERVENTIONAL	2010-02-01	NOT_APPLICABLE	DRUG	TERMINATED	2013-02-01	The underwriter stopped the funding	FINANCIAL	8
NCT01065675	https://www.clinicaltrials.gov/ct2/show/NCT01065675	Medication Histories Conducted by Nurses (RNs), Pharmacy Techs (CPhTs) & Pharmacists (RPhs)	Wesley Medical Center	RESEARCH_HOSPITAL	HEALTH_SERVICES	INTERVENTIONAL	2010-02-01	NOT_APPLICABLE	OTHER	TERMINATED	2011-05-01	Statistical analysis of 153 enrolled Phase 1 patients showed that specific patients could not be targeted for medication histories by discipline.	RECRUITMENT	153
NCT01065740	https://www.clinicaltrials.gov/ct2/show/NCT01065740	Optimized Supervised Education Program for Peripheral Arterial Disease	Rennes University Hospital	RESEARCH_HOSPITAL	TREATMENT	INTERVENTIONAL	2010-02-01	NOT_APPLICABLE	OTHER	TERMINATED	2016-02-01	Recruitment Difficulties and Financing Limited and exhausted	RECRUITMENT,FINANCIAL	64
NCT01064973	https://www.clinicaltrials.gov/ct2/show/NCT01064973	An Open Label Extension Study of STX209 in Subjects With Autism Spectrum Disorders	Seaside Therapeutics, Inc.	INDUSTRY	TREATMENT	INTERVENTIONAL	2010-02-01	PHASE_2	DRUG	TERMINATED	2012-12-01	all active subjects were rolled into study 209AS209/NCT01706523	OTHER	32
NCT01064089	https://www.clinicaltrials.gov/ct2/show/NCT01064089	Dose Escalation of HSP990 in Japan/Korea	Novartis Pharmaceuticals	INDUSTRY	TREATMENT	INTERVENTIONAL	2010-02-01	PHASE_1	DRUG	TERMINATED	2012-01-01		OTHER	17
NCT01063478	https://www.clinicaltrials.gov/ct2/show/NCT01063478	Dose Escalation Study of RAD001 in Combination w/Chemotherapy & Radiation in Patients With NSCLC	University of Chicago	UNIVERSITY	TREATMENT	INTERVENTIONAL	2010-02-01	PHASE_1	DRUG	TERMINATED	2012-01-01	Poor accrual	RECRUITMENT	3
NCT01062373	https://www.clinicaltrials.gov/ct2/show/NCT01062373	Effect of Docosahexaenoic Acid (DHA)-Enriched Human Milk in Premature Newborns	Institut National de la Santé Et de la Recherche Médicale, France	GOVERNMENT	TREATMENT	INTERVENTIONAL	2010-02-01	NOT_APPLICABLE	OTHER	TERMINATED	2012-06-01	difficulties of recruitement	RECRUITMENT	2
NCT01060514	https://www.clinicaltrials.gov/ct2/show/NCT01060514	Pazopanib + Vinorelbine in Non Small Cell Lung Cancer (NSCLC) and Breast Cancer	Northwestern University	UNIVERSITY	TREATMENT	INTERVENTIONAL	2010-02-01	PHASE_1	DRUG	TERMINATED	2013-09-01	Lack of timely accrual.	RECRUITMENT	8
NCT01060423	https://www.clinicaltrials.gov/ct2/show/NCT01060423	TACE With Irinotecan Drug-eluting Beads and Intravenous (IV) Cetuximab in Refractory Colorectal Cancer	Hans-Joachim Schmoll, MD	OTHER	TREATMENT	INTERVENTIONAL	2010-02-01	PHASE_2	DRUG,DEVICE	TERMINATED	2015-05-01	Terminated due to poor subject enrolment	RECRUITMENT	8
NCT01059110	https://www.clinicaltrials.gov/ct2/show/NCT01059110	Comparison of Five Treatments in Patients With Plantar Warts	Assistance Publique - Hôpitaux de Paris	RESEARCH_HOSPITAL	TREATMENT	INTERVENTIONAL	2010-02-01	PHASE_4	DRUG	TERMINATED	2016-12-01	Difficulty to enrollment patients	RECRUITMENT	358
NCT01058408	https://www.clinicaltrials.gov/ct2/show/NCT01058408	RAD001 With Weekly Cisplatin and Radiation Therapy in Patients With Locally Advanced Head and Neck Cancer	Dana-Farber Cancer Institute	UNIVERSITY	TREATMENT	INTERVENTIONAL	2010-02-01	PHASE_1	DRUG,OTHER	TERMINATED	0001-01-01		OTHER	3
NCT01057212	https://www.clinicaltrials.gov/ct2/show/NCT01057212	Trial of Bevacizumab and Ixabepilone for Advanced or Metastatic Non-small Cell Lung Cancer (NSCLC)	Providence Health & Services	OTHER	TREATMENT	INTERVENTIONAL	2010-02-01	PHASE_2	DRUG	TERMINATED	2013-12-01	Lack of support from pharmaceutical collaborator.	OTHER	6
NCT01055028	https://www.clinicaltrials.gov/ct2/show/NCT01055028	Paclitaxel + Bevacizumab (Avastin) for the Treatment of Metastatic or Unresectable Angiosarcoma	Stanford University	UNIVERSITY	TREATMENT	INTERVENTIONAL	2010-02-01	PHASE_2	DRUG	TERMINATED	2016-06-24	Poor accrual	RECRUITMENT	18
NCT01054404	https://www.clinicaltrials.gov/ct2/show/NCT01054404	Furosemide vs Placebo for Brain Relaxation	Northwestern University	UNIVERSITY	TREATMENT	INTERVENTIONAL	2010-02-01	NOT_APPLICABLE	DRUG	TERMINATED	2012-03-01	Concern for volume depletion and electrolyte abnormalities in furosemide arm.	OTHER	23
NCT01051440	https://www.clinicaltrials.gov/ct2/show/NCT01051440	Magnetic Resonance Imaging Study of Lisdexamfetamine for Bipolar Depression	Steward St. Elizabeths Medical Center of Boston, Inc.	RESEARCH_HOSPITAL	TREATMENT	INTERVENTIONAL	2010-02-01	PHASE_4	DRUG	TERMINATED	2011-06-01	Slow enrollment	RECRUITMENT	2
NCT01045863	https://www.clinicaltrials.gov/ct2/show/NCT01045863	To Evaluate Safety, Tolerability, Plasma Drug Levels And Other Biological Effects In Healthy Volunteers	Pfizer	INDUSTRY	OTHER	INTERVENTIONAL	2010-02-01	PHASE_1	DRUG	TERMINATED	2010-06-01	See termination reason in detailed description.	OTHER	10
NCT01044277	https://www.clinicaltrials.gov/ct2/show/NCT01044277	Oral Glutathione Supplementation on the Levels of Blood Glutathione	Milton S. Hershey Medical Center	RESEARCH_HOSPITAL	BASIC_SCIENCE	INTERVENTIONAL	2010-02-01	NOT_APPLICABLE	DRUG,OTHER	TERMINATED	2014-10-01	Drugs unavailable	OTHER	61
NCT01043549	https://www.clinicaltrials.gov/ct2/show/NCT01043549	Repetitive Transcranial Magnetic Stimulation of the Posterior Parietal Cortex in Patients Suffering From Gilles de la Tourette Syndrome	Institut National de la Santé Et de la Recherche Médicale, France	GOVERNMENT	TREATMENT	INTERVENTIONAL	2010-02-01	PHASE_2	DEVICE	TERMINATED	2012-09-01	lake of efficacy	OTHER	5
NCT01042678	https://www.clinicaltrials.gov/ct2/show/NCT01042678	Study of MP0112 Intravitreal Injection in Patients With Diabetic Macular Edema	Allergan	INDUSTRY	TREATMENT	INTERVENTIONAL	2010-02-01	PHASE_1	OTHER	TERMINATED	2010-12-01	The study was terminated due to a company decision.	OTHER	18
NCT01041781	https://www.clinicaltrials.gov/ct2/show/NCT01041781	Gemcitabine Hydrochloride or Pemetrexed Disodium and Carboplatin With or Without Celecoxib in Treating Patients With Advanced Non-Small Cell Lung Cancer	Alliance for Clinical Trials in Oncology	RESEARCH_HOSPITAL	TREATMENT	INTERVENTIONAL	2010-02-01	PHASE_3	OTHER,DRUG	TERMINATED	2018-03-01	DSMB recommendation	OTHER	313
NCT01036529	https://www.clinicaltrials.gov/ct2/show/NCT01036529	Spinal Cord Stimulation With Precision® System Versus Reoperation for Failed Back Surgery Syndrome	Boston Scientific Corporation	INDUSTRY	TREATMENT	INTERVENTIONAL	2010-02-01	PHASE_4	DEVICE,PROCEDURE	TERMINATED	2013-05-01	Closed due to continued slow enrollment.	RECRUITMENT	28
NCT01035944	https://www.clinicaltrials.gov/ct2/show/NCT01035944	Chitosan Dressings to Facilitate Safe Effective Debridement of Chronic Wounds & Minimize Wound Bacterial Re-colonization	HemCon Medical Technologies, Inc	INDUSTRY	TREATMENT	INTERVENTIONAL	2010-02-01	NOT_APPLICABLE	DEVICE	TERMINATED	2012-03-01	Unable to meet enrollment milestones	RECRUITMENT	37
NCT01032915	https://www.clinicaltrials.gov/ct2/show/NCT01032915	Safety and Efficacy of AIN457 in Patients With Quiescent Non-infectious Uveitis	Novartis Pharmaceuticals	INDUSTRY	TREATMENT	INTERVENTIONAL	2010-02-01	PHASE_3	OTHER,DRUG	TERMINATED	2011-06-01	Results of a planned interim analysis did not show significant effects for any of the 3 AIN dose regimens versus placebo on any primary or secondary endpoint	FUTILITY	125
NCT01031849	https://www.clinicaltrials.gov/ct2/show/NCT01031849	Analysis of Changes in Adipose Tissue of Patients With Lipoatrophy HIV Infection Treated With Nucleoside Thymidine, After Switching to Monotherapy With Lopinavir / Ritonavir	Ines Perez	OTHER	OTHER	INTERVENTIONAL	2010-02-01	PHASE_4	DRUG	TERMINATED	2012-11-01	patient sample not reached	OTHER	7
NCT01029795	https://www.clinicaltrials.gov/ct2/show/NCT01029795	A Study of LY2599506 (Oral Agent Medication: Glucokinase Activator 1) in Type 2 Diabetes Mellitus	Eli Lilly and Company	INDUSTRY	TREATMENT	INTERVENTIONAL	2010-02-01	PHASE_2	DRUG	TERMINATED	2010-06-01	Terminated due to nonclinical safety findings	OTHER	38
NCT01029184	https://www.clinicaltrials.gov/ct2/show/NCT01029184	Tolerance of Cereals for Atopic Children	Nestlé	INDUSTRY	TREATMENT	INTERVENTIONAL	2010-02-01	NOT_APPLICABLE	OTHER	TERMINATED	2012-01-01	difficult to enrol and as a pilot study sample size was not powered anyway	RECRUITMENT	45
NCT01028612	https://www.clinicaltrials.gov/ct2/show/NCT01028612	Thermal Ablation Combined With External Beam Radiation Therapy for Patients With Inoperable Non-Small Cell Lung Cancer > 3.5 cm in Size	Wake Forest University Health Sciences	UNIVERSITY	TREATMENT	INTERVENTIONAL	2010-02-01	NOT_APPLICABLE	OTHER	TERMINATED	2011-11-01	Slow accrual	RECRUITMENT	1
NCT01025193	https://www.clinicaltrials.gov/ct2/show/NCT01025193	Desensitization With Belimumab in Sensitized Patients Awaiting Kidney Transplant	University of Pennsylvania	UNIVERSITY	TREATMENT	INTERVENTIONAL	2010-02-01	PHASE_2	DRUG	TERMINATED	2011-11-01	has not demonstrated efficacy in primary goal	OTHER	8
NCT01022398	https://www.clinicaltrials.gov/ct2/show/NCT01022398	Vitamin D Replacement: The Effect on Statin-Related Myalgias	Creighton University	UNIVERSITY	TREATMENT	INTERVENTIONAL	2010-02-01	NOT_APPLICABLE	DRUG	TERMINATED	2011-06-01	Recruitment slow, funding ended.	RECRUITMENT,FINANCIAL	4
NCT01018953	https://www.clinicaltrials.gov/ct2/show/NCT01018953	Study to Assess the Efficacy and Safety of Different Doses of BIM 23A760 in Patients With Carcinoid Syndrome	Ipsen	INDUSTRY	TREATMENT	INTERVENTIONAL	2010-02-01	PHASE_2	DRUG	TERMINATED	2011-01-01	Preliminary data from study NCT00994214 do not support expected inhibition of GH and IGF-1	OTHER	8
NCT01017653	https://www.clinicaltrials.gov/ct2/show/NCT01017653	Panitumumab and Irinotecan for Malignant Gliomas	Annick Desjardins	OTHER	TREATMENT	INTERVENTIONAL	2010-02-01	PHASE_2	DRUG	TERMINATED	2011-10-01	study did not reach benchmark efficacy rule at 16 subjects	OTHER	16
NCT01015664	https://www.clinicaltrials.gov/ct2/show/NCT01015664	Combination of Cisplatin, Cetuximab and Temsirolimus in Recurrent or Metastatic Squamous Cell Carcinoma of the Head and Neck	University of Tennessee Cancer Institute	UNIVERSITY	TREATMENT	INTERVENTIONAL	2010-02-01	PHASE_1	DRUG	TERMINATED	2012-12-01		OTHER	11
NCT01014559	https://www.clinicaltrials.gov/ct2/show/NCT01014559	Efficacy of Oxycodone/Naloxone(OXN), Versus Oxycodone (OXY), for the Reduction of Intensity of Opioid-induced Constipation in Pain Patients	Mundipharma SAS	INDUSTRY	TREATMENT	INTERVENTIONAL	2010-02-01	PHASE_3	DRUG	TERMINATED	2013-02-01	Lack of recruitment	RECRUITMENT	225
NCT01013870	https://www.clinicaltrials.gov/ct2/show/NCT01013870	Mission Connect Mild Traumatic Brain Injury (TBI) Integrated Clinical Protocol	Baylor College of Medicine	UNIVERSITY	TREATMENT	INTERVENTIONAL	2010-02-01	PHASE_2	DRUG	TERMINATED	2015-06-01	inability to recruit adequate numbers of subjects	RECRUITMENT	52
NCT01009801	https://www.clinicaltrials.gov/ct2/show/NCT01009801	Transarterial Chemoembolization With Doxorubicin With or Without Everolimus in Treating Patients With Liver Cancer	Swiss Group for Clinical Cancer Research	RESEARCH_HOSPITAL	TREATMENT	INTERVENTIONAL	2010-02-01	PHASE_1	OTHER,DRUG	TERMINATED	2015-06-01	due to slow patient recruitement.	RECRUITMENT	27
NCT01002339	https://www.clinicaltrials.gov/ct2/show/NCT01002339	Optimum Immunosuppression in Renal Transplant Recipients.New Onset Diabetes After Transplantation	Armando Torres Ramírez	OTHER	PREVENTION	INTERVENTIONAL	2010-02-01	PHASE_4	DRUG	TERMINATED	2015-06-01	Terminated: higher rate of acute rejection in the Cyclosporin A group	OTHER	134
NCT00982540	https://www.clinicaltrials.gov/ct2/show/NCT00982540	Validation of an Index of Neutropenia (D-index) in Febrile Neutropenic Cancer Patients	Universidade Federal do Rio de Janeiro	UNIVERSITY	TREATMENT	INTERVENTIONAL	2010-02-01	NOT_APPLICABLE	DRUG	TERMINATED	2013-12-01	Low accrual	RECRUITMENT	28
NCT00971191	https://www.clinicaltrials.gov/ct2/show/NCT00971191	A Study In Patients Who Will Undergo Surgical Removal Of Non-Small Cell Lung Cancer To Evaluate Molecular Changes That Occur In Tumor Tissue After Short Term Exposure To PF-00299804	Pfizer	INDUSTRY	BASIC_SCIENCE	INTERVENTIONAL	2010-02-01	PHASE_1	DRUG	TERMINATED	2012-05-01	See termination reason in detailed description.	OTHER	22
NCT00972023	https://www.clinicaltrials.gov/ct2/show/NCT00972023	DHEA in Treating Women Undergoing Surgery for Stage I, Stage II, or Stage III Breast Cancer	Barbara Ann Karmanos Cancer Institute	UNIVERSITY	TREATMENT	INTERVENTIONAL	2010-02-01	PHASE_1	PROCEDURE,DRUG	TERMINATED	2010-08-22		OTHER	1
NCT00970645	https://www.clinicaltrials.gov/ct2/show/NCT00970645	Study Comparing EBUS & EUS to Mediastinoscopy in Staging and Detection of Lung Cancer	Mayo Clinic	RESEARCH_HOSPITAL	DIAGNOSIS	INTERVENTIONAL	2010-02-01	NOT_APPLICABLE	PROCEDURE	TERMINATED	2011-03-01	Similar study published results	OTHER	2
NCT00951379	https://www.clinicaltrials.gov/ct2/show/NCT00951379	Pioglitazone for Oral Premalignant Lesions	National Cancer Institute (NCI)	GOVERNMENT	TREATMENT	INTERVENTIONAL	2010-02-01	PHASE_2	OTHER,DRUG	TERMINATED	2014-03-01	Due to slow accrual.	RECRUITMENT	52
NCT00947466	https://www.clinicaltrials.gov/ct2/show/NCT00947466	A Study to Characterize the Pharmacokinetics and Tolerability of Buprenorphine Patches in Children With Moderate to Severe Mouth Pain	Mundipharma Research Limited	INDUSTRY	TREATMENT	INTERVENTIONAL	2010-02-01	PHASE_1	DRUG	TERMINATED	2012-11-01	25 patients have been recruited and it was considered that further recruitment would add no extra PK information	RECRUITMENT	25
NCT00941707	https://www.clinicaltrials.gov/ct2/show/NCT00941707	An Efficacy and Safety Study of JNJ-38518168 in Adult Participants With Rheumatoid Arthritis	Johnson & Johnson Pharmaceutical Research & Development, L.L.C.	INDUSTRY	TREATMENT	INTERVENTIONAL	2010-02-01	PHASE_2	DRUG	TERMINATED	2010-11-01	Due to a single, unexpected serious event, the trial was stopped.	OTHER	86
NCT00895297	https://www.clinicaltrials.gov/ct2/show/NCT00895297	Efficacy and Safety Study of Dasatinib in Patients With Chronic Myeloid Leukemia	European Society for Blood and Marrow Transplantation	NETWORK	TREATMENT	INTERVENTIONAL	2010-02-01	PHASE_2	DRUG	TERMINATED	2011-11-01	Slow recruitment. No safety concerns during this study.	RECRUITMENT	-1
NCT00834314	https://www.clinicaltrials.gov/ct2/show/NCT00834314	Randomized Pilot Study Comparing Two Vacuum-wound-dressings for Open Abdomen Treatment	Universitätsmedizin Mannheim	UNIVERSITY	TREATMENT	INTERVENTIONAL	2010-02-01	NOT_APPLICABLE	PROCEDURE	TERMINATED	2014-05-01	extended obligations of amended medical device law in Germany 2010 did not allow to continue and complete the trial due to budget limitation	FINANCIAL	3
NCT01055067	https://www.clinicaltrials.gov/ct2/show/NCT01055067	ARQ 197 for Participants With Relapsed or Refractory Germ Cell Tumors	Daiichi Sankyo, Inc.	INDUSTRY	TREATMENT	INTERVENTIONAL	2010-02-02	PHASE_2	DRUG	TERMINATED	2011-11-30	The study was terminated early for futility according to the stopping rule of the Simon 2-stage design.	FUTILITY	27
NCT01067066	https://www.clinicaltrials.gov/ct2/show/NCT01067066	A Phase I Study of TPI 287 - Temozolomide Combination in Melanoma	M.D. Anderson Cancer Center	RESEARCH_HOSPITAL	TREATMENT	INTERVENTIONAL	2010-02-03	PHASE_1	DRUG	TERMINATED	2016-07-06	Phase I/II study halted as Phase I, Low Response Rate	OTHER	21
NCT01035268	https://www.clinicaltrials.gov/ct2/show/NCT01035268	Adipose Tissue Transfer for Moderate Breast Cancer Conservative Treatment Sequella	Institut Claudius Regaud	UNIVERSITY	TREATMENT	INTERVENTIONAL	2010-02-08	PHASE_3	PROCEDURE	TERMINATED	2017-02-21	Slow recruitment rate	RECRUITMENT	196
NCT01028716	https://www.clinicaltrials.gov/ct2/show/NCT01028716	Donor Peripheral Blood Stem Cell Transplant in Treating Patients With Hematologic Malignancies	Fred Hutchinson Cancer Center	RESEARCH_HOSPITAL	TREATMENT	INTERVENTIONAL	2010-02-08	PHASE_2	DRUG,PROCEDURE,OTHER	TERMINATED	2021-10-07	The study experienced lower accrual rates after the onset of COVID. Upon review of the collected data it was deemed that an adequate amount of subjects has been enrolled to date to assess study aims.	RECRUITMENT,COVID	46
NCT01424423	https://www.clinicaltrials.gov/ct2/show/NCT01424423	NOGO-A in Multiple Sclerosis FTIH	GlaxoSmithKline	INDUSTRY	TREATMENT	INTERVENTIONAL	2010-02-11	PHASE_1	DRUG	TERMINATED	2010-08-26		OTHER	3
NCT00960804	https://www.clinicaltrials.gov/ct2/show/NCT00960804	Long-Term Study Of The Safety Of Tanezumab In Arthritis Patients	Pfizer	INDUSTRY	TREATMENT	INTERVENTIONAL	2010-02-15	PHASE_3	OTHER	TERMINATED	2010-11-11	See termination reason in detailed description.	OTHER	21
NCT01131351	https://www.clinicaltrials.gov/ct2/show/NCT01131351	Safety and Pharmacokinetics (PK) in Multidrug-Resistant (MDR) Refractive Tuberculosis	Otsuka Pharmaceutical Development & Commercialization, Inc.	INDUSTRY	TREATMENT	INTERVENTIONAL	2010-02-19	PHASE_2	DRUG	TERMINATED	2011-05-12	The study was terminated early due to lack of efficacy after 10 participants enrolled.	FUTILITY,RECRUITMENT	10
NCT01011439	https://www.clinicaltrials.gov/ct2/show/NCT01011439	Phase II Study Of Oral PHA-848125AC In Patients With Thymic Carcinoma	Tiziana Life Sciences, PLC	INDUSTRY	TREATMENT	INTERVENTIONAL	2010-02-22	PHASE_2	DRUG	TERMINATED	2018-12-17	For the 2 last patients still on treated nominal therapeutic use of the Milciclib was approved at INT Milano.	OTHER	72
NCT04268810	https://www.clinicaltrials.gov/ct2/show/NCT04268810	Prospective Trial Comparing Intravesical Chondroitin Sulphate 2% and DMSO in the Treatment of PBS/Interstitial Cystitis	National Multiple Sclerosis Center	GOVERNMENT	TREATMENT	INTERVENTIONAL	2010-03-01	PHASE_4	PROCEDURE	TERMINATED	2013-12-31	too many side effect in the control arm (DMSO)	OTHER	36
NCT03363633	https://www.clinicaltrials.gov/ct2/show/NCT03363633	Perforator Vein Injection for Symptomatic Venous Disease	Ellen Dillavou	OTHER	TREATMENT	INTERVENTIONAL	2010-03-01	NOT_APPLICABLE	DRUG,DEVICE	TERMINATED	2010-10-01	difficulty recruiting	RECRUITMENT	12
NCT02188212	https://www.clinicaltrials.gov/ct2/show/NCT02188212	Nobel Procera Crown Shaded Zirconia and NobelProceraTM Full Contour Crown IPS e.Max CAD	Nobel Biocare	INDUSTRY	TREATMENT	INTERVENTIONAL	2010-03-01	NOT_APPLICABLE	DEVICE	TERMINATED	2014-07-01		OTHER	53
NCT02179567	https://www.clinicaltrials.gov/ct2/show/NCT02179567	Docetaxel Plus Bevacizumab for Elderly Patients With Stage IV NSCLC	Hellenic Oncology Research Group	OTHER	TREATMENT	INTERVENTIONAL	2010-03-01	PHASE_2	DRUG	TERMINATED	2013-03-01	Terminated due to poor accrual	RECRUITMENT	26
NCT01903642	https://www.clinicaltrials.gov/ct2/show/NCT01903642	Study of the Proteome and Cytokines During Inflammatory Syndromes of Different Etiologies.	Centre Hospitalier Universitaire Dijon	RESEARCH_HOSPITAL	OTHER	INTERVENTIONAL	2010-03-01	NOT_APPLICABLE	OTHER	TERMINATED	2012-02-01		OTHER	97
NCT01786226	https://www.clinicaltrials.gov/ct2/show/NCT01786226	Mifepristone to Treat Uterine Fibroids	Mediterranea Medica S. L.	RESEARCH_HOSPITAL	TREATMENT	INTERVENTIONAL	2010-03-01	PHASE_2	DRUG	TERMINATED	2012-03-01		OTHER	220
NCT01762605	https://www.clinicaltrials.gov/ct2/show/NCT01762605	Treatment of Distal Radius Buckle Fractures	Wake Forest University	UNIVERSITY	TREATMENT	INTERVENTIONAL	2010-03-01	NOT_APPLICABLE	PROCEDURE,OTHER	TERMINATED	2012-11-01	inadequate enrollment	RECRUITMENT	11
NCT01747954	https://www.clinicaltrials.gov/ct2/show/NCT01747954	Effects of Physiotherapy in Hemodynamics and Childrens Respiratory Mechanics	Federal University of Uberlandia	UNIVERSITY	TREATMENT	INTERVENTIONAL	2010-03-01	NOT_APPLICABLE	OTHER	TERMINATED	2012-01-01	Terminated	OTHER	12
NCT01688284	https://www.clinicaltrials.gov/ct2/show/NCT01688284	The Role of Uterine NK Cells and T Cell Cytokines in Recurrent Miscarriage	Womans Health University Hospital, Egypt	RESEARCH_HOSPITAL	SCREENING	INTERVENTIONAL	2010-03-01	NOT_APPLICABLE	DEVICE	TERMINATED	2012-08-01		OTHER	500
NCT01582009	https://www.clinicaltrials.gov/ct2/show/NCT01582009	Panobinostat and Everolimus in Treating Patients With Metastatic or Unresectable Renal Cell Cancer That Does Not Respond to Treatment With Sunitinib Malate or Sorafenib Tosylate	Roswell Park Cancer Institute	UNIVERSITY	TREATMENT	INTERVENTIONAL	2010-03-01	PHASE_1	DRUG,OTHER	TERMINATED	2015-12-01	pts off study, PI left institute	INVESTIGATOR	26
NCT01473069	https://www.clinicaltrials.gov/ct2/show/NCT01473069	Two Week Study Evaluating Safety, Tolerability and Pharmacokinetics of Multiple Doses of JTK-853 in Healthy Subjects	Akros Pharma Inc.	INDUSTRY	TREATMENT	INTERVENTIONAL	2010-03-01	PHASE_1	DRUG	TERMINATED	2010-07-01		OTHER	41
NCT01362582	https://www.clinicaltrials.gov/ct2/show/NCT01362582	Comparing Parenteral Nutrition vs Best Supportive Nutritional Care in Patients With Pancreatic Cancer	National Center for Tumor Diseases, Heidelberg	GOVERNMENT	TREATMENT	INTERVENTIONAL	2010-03-01	PHASE_3	DRUG	TERMINATED	2014-09-01		OTHER	32
NCT01349205	https://www.clinicaltrials.gov/ct2/show/NCT01349205	Caffeine in Children With Obstructive Sleep Apnea, Dose Response Study	The University of Texas Health Science Center, Houston	UNIVERSITY	TREATMENT	INTERVENTIONAL	2010-03-01	NOT_APPLICABLE	DRUG	TERMINATED	2014-06-01	The study medication was no longer available in the market	OTHER	42
NCT01312623	https://www.clinicaltrials.gov/ct2/show/NCT01312623	Organ Protection by Remote Ischemic Preconditioning for Surgical Treatment of Pediatric Congenital Heart Disease	University Hospital Schleswig-Holstein	RESEARCH_HOSPITAL	TREATMENT	INTERVENTIONAL	2010-03-01	NOT_APPLICABLE	OTHER	TERMINATED	2014-05-01	Terminated, because it is not possible to recruit enough participants	RECRUITMENT	31
NCT01303159	https://www.clinicaltrials.gov/ct2/show/NCT01303159	Endoscopic Bipolar Radiofrequency Probe (ENDOHPB) in the Management of Unresectable Bile Duct and Pancreatic Cancer	Weill Medical College of Cornell University	RESEARCH_HOSPITAL	TREATMENT	INTERVENTIONAL	2010-03-01	NOT_APPLICABLE	DEVICE	TERMINATED	2014-01-13	EndoHPB probe is FDA approved and considered standard of care	OTHER	29
NCT01280643	https://www.clinicaltrials.gov/ct2/show/NCT01280643	Combination Chemotherapy and Cetuximab or Bevacizumab in Treating Patients With Metastatic Colorectal Cancer	Fox Chase Cancer Center	RESEARCH_HOSPITAL	TREATMENT	INTERVENTIONAL	2010-03-01	NOT_APPLICABLE	OTHER,DRUG	TERMINATED	2014-05-01	Slow accrual	RECRUITMENT	3
NCT01278758	https://www.clinicaltrials.gov/ct2/show/NCT01278758	A Dose-escalation Pharmacokinetic Study of Intravenous ASA404 in Adult Advanced Cancer Patients With Impaired Renal Function and Patients With Normal Renal Function	Novartis Pharmaceuticals	INDUSTRY	TREATMENT	INTERVENTIONAL	2010-03-01	PHASE_1	DRUG	TERMINATED	0001-01-01		OTHER	7
NCT01275989	https://www.clinicaltrials.gov/ct2/show/NCT01275989	Ear Acupuncture Effectiveness In Reducing The Signs And Symptoms Of Stress And Anxiety	University of Sao Paulo	UNIVERSITY	TREATMENT	INTERVENTIONAL	2010-03-01	NOT_APPLICABLE	OTHER	TERMINATED	2010-11-01		OTHER	56
NCT01197989	https://www.clinicaltrials.gov/ct2/show/NCT01197989	Efficacy Study of TEPSO® Socks in Improving Palmoplantar Pustulosis	Lenzi Egisto S.P.A.	INDUSTRY	TREATMENT	INTERVENTIONAL	2010-03-01	PHASE_2	DEVICE	TERMINATED	2012-06-01	Unable to recruit suitable subjects within a reasonable time period.	RECRUITMENT	17
NCT01184053	https://www.clinicaltrials.gov/ct2/show/NCT01184053	Trisenox® in Women With Metastatic Endometrial Cancer	UNC Lineberger Comprehensive Cancer Center	RESEARCH_HOSPITAL	TREATMENT	INTERVENTIONAL	2010-03-01	PHASE_2	DRUG	TERMINATED	2012-03-01	Accrual was very low. No subject had been enrolled in a year.	RECRUITMENT	3
NCT01164150	https://www.clinicaltrials.gov/ct2/show/NCT01164150	Prospective Randomised Phase II Trial Evaluating Adjuvant Pelvic Radiotherapy Using Either IMRT or 3-Dimensional Planning for Endometrial Cancer. ICORG 09-06	Cancer Trials Ireland	NETWORK	TREATMENT	INTERVENTIONAL	2010-03-01	PHASE_2	OTHER	TERMINATED	2020-03-13		OTHER	92
NCT01162304	https://www.clinicaltrials.gov/ct2/show/NCT01162304	Open-Label Trial Comparing Oxycodone Medications	University of Rochester	UNIVERSITY	TREATMENT	INTERVENTIONAL	2010-03-01	PHASE_4	DRUG	TERMINATED	2013-12-01	unable to enroll subjects meeting Eligibility criteria	RECRUITMENT	18
NCT01148056	https://www.clinicaltrials.gov/ct2/show/NCT01148056	Intensity Modulated Radiation Therapy (IMRT) for Patients With Rectal Cancer	Massachusetts General Hospital	RESEARCH_HOSPITAL	TREATMENT	INTERVENTIONAL	2010-03-01	PHASE_2	OTHER	TERMINATED	2014-04-01	The study was closed to enrollment due to slow accrual.	RECRUITMENT	2
NCT01147601	https://www.clinicaltrials.gov/ct2/show/NCT01147601	Topical Timolol 0.5% Solution for Proliferating Infantile Hemangiomas	Oregon Health and Science University	UNIVERSITY	TREATMENT	INTERVENTIONAL	2010-03-01	PHASE_1	DRUG	TERMINATED	2014-08-01		OTHER	6
NCT01143350	https://www.clinicaltrials.gov/ct2/show/NCT01143350	Non Pharmacological Treatment in Alzheimers Disease and Associated Disorders	Centre Hospitalier Universitaire de Nice	RESEARCH_HOSPITAL	HEALTH_SERVICES	INTERVENTIONAL	2010-03-01	NOT_APPLICABLE	OTHER	TERMINATED	2011-03-01		OTHER	-1
NCT01144351	https://www.clinicaltrials.gov/ct2/show/NCT01144351	A Safety and Efficacy Study of ELND002 in Patients With Relapsing Forms of Multiple Sclerosis	Elan Pharmaceuticals	INDUSTRY	TREATMENT	INTERVENTIONAL	2010-03-01	PHASE_1	DRUG	TERMINATED	0001-01-01		OTHER	32
NCT01141764	https://www.clinicaltrials.gov/ct2/show/NCT01141764	Cerebral Metabolic Changes Associated With Thalamic Stimulation	The Hospital for Sick Children	RESEARCH_HOSPITAL	TREATMENT	INTERVENTIONAL	2010-03-01	PHASE_3	PROCEDURE,OTHER	TERMINATED	2014-02-01	Very slow and infrequent recruitment, availability of the imaging procedure at Adult Centre	RECRUITMENT	4
NCT01141894	https://www.clinicaltrials.gov/ct2/show/NCT01141894	Goal Directed Haemodynamic Treatment for Patients With Proximal Femoral Fracture	Karolinska Institutet	UNIVERSITY	TREATMENT	INTERVENTIONAL	2010-03-01	NOT_APPLICABLE	OTHER	TERMINATED	2014-10-01	slow recruitment	RECRUITMENT	150
NCT01133756	https://www.clinicaltrials.gov/ct2/show/NCT01133756	E7080 in Combination With Carboplatin + Gemcitabine Versus Carboplatin + Gemcitabine Alone as Second Line Therapy in Patients With Platinum-Sensitive Recurrent Ovarian Cancer by CA125	Eisai Inc.	INDUSTRY	TREATMENT	INTERVENTIONAL	2010-03-01	PHASE_1	DRUG	TERMINATED	2012-09-01	poor accrual	RECRUITMENT	7
NCT01118975	https://www.clinicaltrials.gov/ct2/show/NCT01118975	GCC 0845:Vorinostat and Lapatinib in Advanced Solid Tumors and Advanced Breast Cancer to Evaluate Response and Biomarkers	University of Maryland, Baltimore	UNIVERSITY	TREATMENT	INTERVENTIONAL	2010-03-01	PHASE_1	DRUG	TERMINATED	2012-10-01	Lost sponsorship for study drug	OTHER	12
NCT01116479	https://www.clinicaltrials.gov/ct2/show/NCT01116479	Optimal Transfusion in Anaemic Cancer Patients Treated With Chemotherapy (HaemOPtimal)	Rigshospitalet, Denmark	RESEARCH_HOSPITAL	SUPPORTIVE_CARE	INTERVENTIONAL	2010-03-01	PHASE_2	OTHER	TERMINATED	2013-12-01	low accrual	RECRUITMENT	-1
NCT01115803	https://www.clinicaltrials.gov/ct2/show/NCT01115803	A Study of LY2584702 With Erlotinib or Everolimus in Participants With Solid Tumors	Eli Lilly and Company	INDUSTRY	TREATMENT	INTERVENTIONAL	2010-03-01	PHASE_1	DRUG	TERMINATED	2011-06-01	Primary objective has been met; safety and pharmacokinetics have been characterized.	OTHER	29
NCT01113229	https://www.clinicaltrials.gov/ct2/show/NCT01113229	Combined Use of Oxytocin and Misoprostol in the Prevention of Post Partum Haemorrhage	Assistance Publique - Hôpitaux de Paris	RESEARCH_HOSPITAL	PREVENTION	INTERVENTIONAL	2010-03-01	PHASE_4	DRUG	TERMINATED	2014-12-01	reason of halt prematurely: futility of the trial	FUTILITY	1721
NCT01108666	https://www.clinicaltrials.gov/ct2/show/NCT01108666	Proton Beam Radiation With Concurrent Chemotherapy and Nelfinavir for Inoperable Stage III Non Small Cell Lung Cancer (NSCLC)	Abramson Cancer Center of the University of Pennsylvania	RESEARCH_HOSPITAL	TREATMENT	INTERVENTIONAL	2010-03-01	PHASE_2	DRUG	TERMINATED	2018-12-01	Insufficient accrual	RECRUITMENT	7
NCT01106846	https://www.clinicaltrials.gov/ct2/show/NCT01106846	Analgesic Effect of Ketamine in Patients Undergoing Hysteroscopic Endometrial Thermal Ablation Surgery	Northwestern University	UNIVERSITY	PREVENTION	INTERVENTIONAL	2010-03-01	NOT_APPLICABLE	DRUG	TERMINATED	2013-03-01	Resources not available to complete.	OTHER	22
NCT01106027	https://www.clinicaltrials.gov/ct2/show/NCT01106027	Dosing Regimen of Eculizumab Added to Conventional Treatment in Positive Crossmatch Deceased Donor Kidney Transplant	Mayo Clinic	RESEARCH_HOSPITAL	PREVENTION	INTERVENTIONAL	2010-03-01	PHASE_1	DRUG	TERMINATED	2016-08-19	Difficulty enrolling; competing industry-funded multi-center clinical trial	RECRUITMENT	2
NCT01104103	https://www.clinicaltrials.gov/ct2/show/NCT01104103	Effectiveness Study of the BOA(R)-Constricting IV Band	The University of Texas Health Science Center, Houston	UNIVERSITY	SUPPORTIVE_CARE	INTERVENTIONAL	2010-03-01	NOT_APPLICABLE	DEVICE	TERMINATED	2010-05-01	Pre-determined stopping point met with signficant difference between intervention and control groups.	OTHER	467
NCT01103674	https://www.clinicaltrials.gov/ct2/show/NCT01103674	Safety and Efficacy Study of the Combined Ablation Procedure to Treat Paroxysmal Atrial Fibrillation	nContact Surgical Inc.	INDUSTRY	TREATMENT	INTERVENTIONAL	2010-03-01	NOT_APPLICABLE	DEVICE	TERMINATED	2012-07-01	enrollment challenges, only one patient enrolled	RECRUITMENT	1
NCT01103037	https://www.clinicaltrials.gov/ct2/show/NCT01103037	Efficacy, Safety and Pharmacokinetics of QAV680 Versus Placebo in Patients With Asthma	Novartis Pharmaceuticals	INDUSTRY	TREATMENT	INTERVENTIONAL	2010-03-01	PHASE_2	DRUG	TERMINATED	2010-09-01	Terminated by sponsor	OTHER	8
NCT01101126	https://www.clinicaltrials.gov/ct2/show/NCT01101126	Disease Management in Asthma or Chronic Obstructive Pulmonary Disease (COPD) Patients	Sheba Medical Center	GOVERNMENT	TREATMENT	INTERVENTIONAL	2010-03-01	NOT_APPLICABLE	OTHER	TERMINATED	2013-04-01	An excess of all-cause acute health services utilization in the intervention arm	OTHER	492
NCT01100879	https://www.clinicaltrials.gov/ct2/show/NCT01100879	Ferric Carboxymaltose for Treatment of Anaemia of Cancer in Subjects With Multiple Myeloma Receiving Chemotherapy	Vifor Pharma	INDUSTRY	TREATMENT	INTERVENTIONAL	2010-03-01	PHASE_4	DRUG	TERMINATED	2011-10-01	Lack of Recruitment	RECRUITMENT	3
NCT01100190	https://www.clinicaltrials.gov/ct2/show/NCT01100190	A Prospective Study of the NUVANCE Facial Rejuvenation System for Mid-Face, Neck and Jowl Rejuvenation Procedures	Ethicon, Inc.	INDUSTRY	TREATMENT	INTERVENTIONAL	2010-03-01	NOT_APPLICABLE	DEVICE	TERMINATED	2014-03-01	Change in business priorities.	BUSINESS	-1
NCT01096563	https://www.clinicaltrials.gov/ct2/show/NCT01096563	A Single and Multiple Ascending Dose Study With AZD9164 Given for 13 Days in Healthy Male and Female Japanese Subjects	AstraZeneca	INDUSTRY	BASIC_SCIENCE	INTERVENTIONAL	2010-03-01	PHASE_1	DRUG	TERMINATED	2010-06-01	Sponsor has taken the decision to terminate further development of the compound	OTHER	-1
NCT01095237	https://www.clinicaltrials.gov/ct2/show/NCT01095237	Clinical Pilot-Study of ProEndoTecc Vascular Grafts as Superficial Femoral Artery Bypass / Interponate	NonWoTecc Medical GmbH	INDUSTRY	TREATMENT	INTERVENTIONAL	2010-03-01	NOT_APPLICABLE	DEVICE	TERMINATED	2012-11-01	Study has been halted due to safety reasons	OTHER	33
NCT01095068	https://www.clinicaltrials.gov/ct2/show/NCT01095068	Effects of Physical Exercise in Type 2 Diabetics	University Hospital, Strasbourg, France	RESEARCH_HOSPITAL	PREVENTION	INTERVENTIONAL	2010-03-01	NOT_APPLICABLE	OTHER	TERMINATED	2014-08-01		OTHER	15
NCT01093846	https://www.clinicaltrials.gov/ct2/show/NCT01093846	38 Week Extension Study to CAIN457C2303	Novartis Pharmaceuticals	INDUSTRY	TREATMENT	INTERVENTIONAL	2010-03-01	PHASE_3	DRUG	TERMINATED	2011-01-01	Core Study in Behcets disease with mostly active uveitis did not meet its primary endpoint	OTHER	59
NCT01093183	https://www.clinicaltrials.gov/ct2/show/NCT01093183	Lenalidomide and Cyclophosphamide in Treating Patients With Previously Treated Hormone-Refractory Prostate Cancer	University of Nebraska	UNIVERSITY	TREATMENT	INTERVENTIONAL	2010-03-01	PHASE_1	DRUG,OTHER	TERMINATED	2015-12-01	study sponsors withdrew support for the study drug.	OTHER	25
NCT01092975	https://www.clinicaltrials.gov/ct2/show/NCT01092975	Safety of Phenylephrine for Oral Mucositis Prevention	University of Wisconsin, Madison	UNIVERSITY	SUPPORTIVE_CARE	INTERVENTIONAL	2010-03-01	PHASE_1	DRUG	TERMINATED	2011-04-01	formulation/dose changes; planned changes to safety monitoring/reporting	OTHER	1
NCT01092546	https://www.clinicaltrials.gov/ct2/show/NCT01092546	Positron Emission Tomography Imaging of Brain Amyloid in Normal Pressure Hydrocephalus	GE Healthcare	INDUSTRY	DIAGNOSIS	INTERVENTIONAL	2010-03-01	PHASE_3	DRUG	TERMINATED	2011-04-01	Changed focus of the program	OTHER	12
NCT01092624	https://www.clinicaltrials.gov/ct2/show/NCT01092624	Clinical Trial of Solifenacin Versus Placebo Plus Pessary for Women With Vaginal Prolapse	Hartford Hospital	RESEARCH_HOSPITAL	TREATMENT	INTERVENTIONAL	2010-03-01	PHASE_4	DRUG,DEVICE	TERMINATED	2011-10-01	sponsor closed study due to poor enrollment	RECRUITMENT	-1
NCT01092312	https://www.clinicaltrials.gov/ct2/show/NCT01092312	Signature Personalised Patient Care System With the Vanguard Knee System Study	Zimmer Biomet	INDUSTRY	TREATMENT	INTERVENTIONAL	2010-03-01	NOT_APPLICABLE	PROCEDURE	TERMINATED	2016-09-01	No difference in outcome between the two groups	OTHER	325
NCT01091051	https://www.clinicaltrials.gov/ct2/show/NCT01091051	Safety and Efficacy of Ustekinumab in Patients With Palmo-Plantar Pustular Psoriasis or With Palmo-Plantar Pustulosis	Innovaderm Research Inc.	INDUSTRY	TREATMENT	INTERVENTIONAL	2010-03-01	PHASE_3	DRUG	TERMINATED	2011-11-01	Manufacturer ceased to produce vials used for this study.	OTHER	33
NCT01090973	https://www.clinicaltrials.gov/ct2/show/NCT01090973	Oral LBH589 in Relapsed or Refractory Chronic Lymphocytic Leukemia (CLL) and Mantle Cell Lymphoma (MCL)	H. Lee Moffitt Cancer Center and Research Institute	RESEARCH_HOSPITAL	TREATMENT	INTERVENTIONAL	2010-03-01	PHASE_2	DRUG	TERMINATED	2011-03-01	Pharmaceutical company request.	OTHER	1
NCT01089790	https://www.clinicaltrials.gov/ct2/show/NCT01089790	Safety and Efficacy of Dutogliptin in Patients With Type 2 Diabetes Mellitus Receiving Background Treatment With Glimepiride Alone or in Combination With Metformin or With Pioglitazone Alone	Forest Laboratories	INDUSTRY	TREATMENT	INTERVENTIONAL	2010-03-01	PHASE_3	DRUG	TERMINATED	0001-01-01		OTHER	141
NCT01088763	https://www.clinicaltrials.gov/ct2/show/NCT01088763	Gamma-Secretase Inhibitor RO4929097 in Treating Young Patients With Relapsed or Refractory Solid Tumors, CNS Tumors, Lymphoma, or T-Cell Leukemia	National Cancer Institute (NCI)	GOVERNMENT	TREATMENT	INTERVENTIONAL	2010-03-01	PHASE_1	OTHER,DRUG	TERMINATED	2011-05-01		OTHER	129
NCT01088698	https://www.clinicaltrials.gov/ct2/show/NCT01088698	Golimumab Plus UVB-311nm in Psoriasis	Medical University of Graz	RESEARCH_HOSPITAL	TREATMENT	INTERVENTIONAL	2010-03-01	NOT_APPLICABLE	OTHER	TERMINATED	2010-10-01	Difficulties in recruiting patients;	RECRUITMENT	-1
NCT01088308	https://www.clinicaltrials.gov/ct2/show/NCT01088308	Hemodynamic Differentiation of Tachycardia Episodes Using Tissue Perfusion	Medtronic BRC	INDUSTRY	DIAGNOSIS	INTERVENTIONAL	2010-03-01	NOT_APPLICABLE	PROCEDURE	TERMINATED	2012-05-01	No enrollements for more than 6 months in Phase II	RECRUITMENT	18
NCT01086761	https://www.clinicaltrials.gov/ct2/show/NCT01086761	Study of MP0112 Intravitreal Injection in Patients With Wet Age Related Macular Degeneration	Allergan	INDUSTRY	TREATMENT	INTERVENTIONAL	2010-03-01	PHASE_1	OTHER	TERMINATED	2010-11-01	The study was terminated due to a company decision following completion of Part A.	OTHER	32
NCT01085448	https://www.clinicaltrials.gov/ct2/show/NCT01085448	Clinical Prediction Rule for Clinical Lumbar Instability	Drexel University	UNIVERSITY	DIAGNOSIS	INTERVENTIONAL	2010-03-01	NOT_APPLICABLE	OTHER	TERMINATED	2013-10-01	lack of timely recruitment of subjects	RECRUITMENT	20
NCT01085331	https://www.clinicaltrials.gov/ct2/show/NCT01085331	MEK Inhibitor MSC1936369B Plus FOLFIRI in Second Line K-Ras Mutated Metastatic Colorectal Cancer (mCRC)	EMD Serono	INDUSTRY	TREATMENT	INTERVENTIONAL	2010-03-01	PHASE_1	DRUG	TERMINATED	2012-04-01	Conduct the randomized Phase 2 part not recommended due to the achieved MTD for pimasertib (45mg/day) in combination with FOLFIRI	OTHER	16
NCT01084408	https://www.clinicaltrials.gov/ct2/show/NCT01084408	Efficacy of the SeQuent®Please in the Treatment of De-novo Stenoses Versus Taxus™Liberté™	University Hospital, Saarland	RESEARCH_HOSPITAL	TREATMENT	INTERVENTIONAL	2010-03-01	PHASE_3	DEVICE	TERMINATED	2013-03-01	no suitable patients	OTHER	-1
NCT01083615	https://www.clinicaltrials.gov/ct2/show/NCT01083615	A Study Evaluating the Pain Palliation Benefit of Adding Custirsen to Docetaxel Retreatment or Cabazitaxel as Second Line Therapy in Men With Metastatic Castrate Resistant Prostate Cancer (mCRPC)	Achieve Life Sciences	INDUSTRY	TREATMENT	INTERVENTIONAL	2010-03-01	PHASE_3	DRUG	TERMINATED	2013-03-01	Unable to enroll due to criteria for stable baseline pain	RECRUITMENT	14
NCT01083472	https://www.clinicaltrials.gov/ct2/show/NCT01083472	Repair of Challenging Abdominal Wall Defects: Strattice(TM) TM in Abdominal Wall Repair (StAR)	LifeCell	INDUSTRY	TREATMENT	INTERVENTIONAL	2010-03-01	PHASE_4	DEVICE,PROCEDURE	TERMINATED	2012-06-01	Surgical practice evolution changed acceptable standard of care and lead to potential enrollment bias.	RECRUITMENT	37
NCT01081964	https://www.clinicaltrials.gov/ct2/show/NCT01081964	Safety and Efficacy Study of Oral Zabofloxacin in Community Acquired Pneumonia	IASO Pharma Inc.	INDUSTRY	TREATMENT	INTERVENTIONAL	2010-03-01	PHASE_2	DRUG	TERMINATED	2012-06-01	Financial considerations	FINANCIAL	48
NCT01079169	https://www.clinicaltrials.gov/ct2/show/NCT01079169	Effect of Cranberry Capsules on Urinary Infection Rates in Spinal Cord Injured Patients During Post Acute Rehabilitation	Uppsala University	UNIVERSITY	PREVENTION	INTERVENTIONAL	2010-03-01	NOT_APPLICABLE	OTHER	TERMINATED	2012-03-01	Terminated early due to recruitment difficulties	RECRUITMENT	3
NCT01079598	https://www.clinicaltrials.gov/ct2/show/NCT01079598	RFS (Radiofrequency Stylet) - Radiofrequency Perforator Vein Treatment Study	Medtronic Endovascular	INDUSTRY	TREATMENT	INTERVENTIONAL	2010-03-01	NOT_APPLICABLE	DEVICE	TERMINATED	2011-01-01	Low enrollment	RECRUITMENT	8
NCT01078272	https://www.clinicaltrials.gov/ct2/show/NCT01078272	The Saint Francis Remote Ischemic Preconditioning Trial (SaFR)	St. Francis Hospital, New York	RESEARCH_HOSPITAL	PREVENTION	INTERVENTIONAL	2010-03-01	NOT_APPLICABLE	OTHER	TERMINATED	2011-10-01	Recruitment inadequate	RECRUITMENT	4
NCT01072643	https://www.clinicaltrials.gov/ct2/show/NCT01072643	Sedation With Dexmedetomidine During Cardiac Catheterization	Aruna Nathan	OTHER	TREATMENT	INTERVENTIONAL	2010-03-01	PHASE_2	DRUG	TERMINATED	2013-04-01	Study was terminated due to increased PVR in one subject from T0-T1 reaching the level of a predetermined stopping rule	OTHER	4
NCT01071993	https://www.clinicaltrials.gov/ct2/show/NCT01071993	Efficacy of Statins In Prevention of CIN	University of Oklahoma	UNIVERSITY	PREVENTION	INTERVENTIONAL	2010-03-01	NOT_APPLICABLE	DRUG	TERMINATED	2013-07-01	Sponsor can not supply drugs anymore.	OTHER	21
NCT01072136	https://www.clinicaltrials.gov/ct2/show/NCT01072136	Empiric Therapy of Mucopurulent Cervicitis (MPC)	National Institute of Allergy and Infectious Diseases (NIAID)	GOVERNMENT	TREATMENT	INTERVENTIONAL	2010-03-01	PHASE_3	OTHER,DRUG	TERMINATED	2011-12-01		OTHER	87
NCT01068756	https://www.clinicaltrials.gov/ct2/show/NCT01068756	Effect of Rifampin on the Pharmacokinetics of Dapagliflozin in Healthy Subjects	AstraZeneca	INDUSTRY	OTHER	INTERVENTIONAL	2010-03-01	PHASE_1	DRUG	TERMINATED	2010-04-01		OTHER	14
NCT01067989	https://www.clinicaltrials.gov/ct2/show/NCT01067989	Low-Dose/Metronomic(LDM)Chemotherapy for Metastatic Breast Cancer	HaEmek Medical Center, Israel	RESEARCH_HOSPITAL	TREATMENT	INTERVENTIONAL	2010-03-01	PHASE_2	DRUG	TERMINATED	2014-04-01	No satisfactory acrual	OTHER	22
NCT01067859	https://www.clinicaltrials.gov/ct2/show/NCT01067859	A Phase IIb Study to Investigate the Efficacy and Tolerability of Lower Doses Cinaciguat (25 µg/h, 10 µg/h) Given Intravenously to Patients With Acute Decompensated Chronic Congestive Heart Failure (ADHF)	Bayer	INDUSTRY	TREATMENT	INTERVENTIONAL	2010-03-01	PHASE_2	DRUG	TERMINATED	2010-11-01		OTHER	5
NCT01066871	https://www.clinicaltrials.gov/ct2/show/NCT01066871	Sprifermin (AS902330) in Cartilage Injury Repair (CIR)	Merck KGaA, Darmstadt, Germany	INDUSTRY	TREATMENT	INTERVENTIONAL	2010-03-01	PHASE_2	DRUG,OTHER	TERMINATED	2013-04-01	The study was discontinued due to low recruitment.	RECRUITMENT	74
NCT01065077	https://www.clinicaltrials.gov/ct2/show/NCT01065077	BAY58-2667 Dose Finding Trial Investigating Fixed Doses in Patients With Acute Decompensated Chronic Congestive Heart Failure (ADHF)	Bayer	INDUSTRY	TREATMENT	INTERVENTIONAL	2010-03-01	PHASE_2	DRUG	TERMINATED	2011-02-01		OTHER	12
NCT01061671	https://www.clinicaltrials.gov/ct2/show/NCT01061671	Simvastatin Therapy for Moderate and Severe COPD	University of Minnesota	UNIVERSITY	TREATMENT	INTERVENTIONAL	2010-03-01	PHASE_3	DRUG	TERMINATED	2014-01-01	Futility	FUTILITY	885
NCT01060865	https://www.clinicaltrials.gov/ct2/show/NCT01060865	Evaluation of Aliskiren Efficacy by Different Methods of Blood Pressure Measurements	Meir Medical Center	RESEARCH_HOSPITAL	TREATMENT	INTERVENTIONAL	2010-03-01	PHASE_4	DRUG	TERMINATED	2011-12-01	The participants signed an old version of the informed consent.	OTHER	50
NCT01058005	https://www.clinicaltrials.gov/ct2/show/NCT01058005	Study Evaluating Rebif, Copaxone, and Tysabri for Active Multiple Sclerosis	Biogen	INDUSTRY	OTHER	INTERVENTIONAL	2010-03-01	PHASE_3	DRUG	TERMINATED	2012-04-01	Due to significantly slower than expected enrollment, the Sponsor decided to terminate the study.	RECRUITMENT,BUSINESS	84
NCT01055145	https://www.clinicaltrials.gov/ct2/show/NCT01055145	Comparison of the Effect Between Levofloxacin and Moxifloxacin Among MDR-TB Patients	Seoul National University Hospital	GOVERNMENT	TREATMENT	INTERVENTIONAL	2010-03-01	PHASE_3	DRUG	TERMINATED	2012-10-01		OTHER	182
NCT01051427	https://www.clinicaltrials.gov/ct2/show/NCT01051427	Control of Epistaxis With Surgiflo	Hospital Universitario Ramon y Cajal	RESEARCH_HOSPITAL	TREATMENT	INTERVENTIONAL	2010-03-01	NOT_APPLICABLE	DEVICE	TERMINATED	2012-08-01	Now we use better procedures for the patient instead of nasal catheter for epistaxis. So it would be unethical to use the nasal catheter to complete the trial.	OTHER	3
NCT01049932	https://www.clinicaltrials.gov/ct2/show/NCT01049932	Pre-Exposure Prophylaxis Using TMC278LA	St Stephens Aids Trust	OTHER	PREVENTION	INTERVENTIONAL	2010-03-01	PHASE_1	DRUG	TERMINATED	2010-05-01	Trial closed due to additional safety information.	OTHER	0
NCT01047774	https://www.clinicaltrials.gov/ct2/show/NCT01047774	The Effect of Soy Protein on Post- Breast Cancer Surgery Pain	Dr. Yoram Shir	OTHER	PREVENTION	INTERVENTIONAL	2010-03-01	PHASE_2	OTHER	TERMINATED	2013-05-01	Difficulty with recruitment - few eligible for enrolment.	RECRUITMENT	6
NCT01043406	https://www.clinicaltrials.gov/ct2/show/NCT01043406	Seizure Advisory System Feasibility Study	NeuroVista Corporation	INDUSTRY	TREATMENT	INTERVENTIONAL	2010-03-01	PHASE_1	DEVICE	TERMINATED	2012-10-01	Sponsor restructuring.	OTHER	15
NCT01024686	https://www.clinicaltrials.gov/ct2/show/NCT01024686	Phase 1/2a Trial of Pf GAP p52-/p36- Sporozoite Malaria Vaccine	Seattle Childrens Research Institute (SCRI)	UNIVERSITY	PREVENTION	INTERVENTIONAL	2010-03-01	PHASE_1	OTHER	TERMINATED	2011-06-01		OTHER	6
NCT01019980	https://www.clinicaltrials.gov/ct2/show/NCT01019980	Efficacy of Diclofenac Potassium Versus Acetaminophen in Febrile Children With Acute Upper Respiratory Tract Infections	Novartis Pharmaceuticals	INDUSTRY	TREATMENT	INTERVENTIONAL	2010-03-01	PHASE_4	DRUG	TERMINATED	0001-01-01	Placebo - Active Drug Not Available. No patients received drug. There are no study results to disclose.	OTHER	2
NCT01014364	https://www.clinicaltrials.gov/ct2/show/NCT01014364	Low Doses Corticosteroids as Adjuvant Therapy for the Treatment of Severe H1N1 Flu	University of Versailles	UNIVERSITY	TREATMENT	INTERVENTIONAL	2010-03-01	PHASE_3	DRUG	TERMINATED	2011-12-01	the H1N1 pandemic is now over, and fewer cases than expected were observed	COVID	40
NCT01011816	https://www.clinicaltrials.gov/ct2/show/NCT01011816	Treatment of Symptomatic Lumbar Internal Disc Disruption (IDD) With the Biostat® System	Spinal Restoration, Inc.	INDUSTRY	TREATMENT	INTERVENTIONAL	2010-03-01	PHASE_3	OTHER,DRUG	TERMINATED	2013-05-01	Stopped prior to last subjects last extended follow-up visit (78 weeks) due to lack of efficacy at the primary study endpoint (26 weeks)	FUTILITY	220
NCT01011478	https://www.clinicaltrials.gov/ct2/show/NCT01011478	Rosuvastatin in Treating Patients With Stage I or Stage II Colon Cancer That Was Removed By Surgery	NSABP Foundation Inc	NETWORK	TREATMENT	INTERVENTIONAL	2010-03-01	PHASE_3	OTHER,DRUG	TERMINATED	2015-02-01		OTHER	406
NCT01009983	https://www.clinicaltrials.gov/ct2/show/NCT01009983	Paclitaxel, Carboplatin, and Panitumumab in Treating Patients With Metastatic Breast Cancer	Wake Forest University Health Sciences	UNIVERSITY	TREATMENT	INTERVENTIONAL	2010-03-01	PHASE_2	DRUG,PROCEDURE,OTHER	TERMINATED	2013-12-01	Slow accrual	RECRUITMENT	14
NCT01004822	https://www.clinicaltrials.gov/ct2/show/NCT01004822	A Safety, Tolerability, And Pharmacokinetic Trial With CVX-241 In Patients With Advanced Solid Tumors	Pfizer	INDUSTRY	TREATMENT	INTERVENTIONAL	2010-03-01	PHASE_1	DRUG	TERMINATED	2014-05-01	See termination reason in detailed description.	OTHER	31
NCT00963872	https://www.clinicaltrials.gov/ct2/show/NCT00963872	Donor Umbilical Cord Blood Transplant After Fludarabine Phosphate, Cyclophosphamide, and Total-Body Irradiation in Treating Patients With High-Risk Hematologic Cancer	Masonic Cancer Center, University of Minnesota	RESEARCH_HOSPITAL	TREATMENT	INTERVENTIONAL	2010-03-01	PHASE_1	DRUG,OTHER	TERMINATED	2013-08-01	Lack of efficacy after interim analysis	FUTILITY	31
NCT00955877	https://www.clinicaltrials.gov/ct2/show/NCT00955877	Extended-release Epidural Morphine for Acute Post-operative Analgesia Following Selective Dorsal Rhizotomy in Children	Washington University School of Medicine	UNIVERSITY	TREATMENT	INTERVENTIONAL	2010-03-01	NOT_APPLICABLE	DRUG	TERMINATED	2015-01-01	The manufacturer decided to stop drug production.	OTHER	13
NCT00955305	https://www.clinicaltrials.gov/ct2/show/NCT00955305	Paclitaxel, Carboplatin, and Bevacizumab With or Without Cixutumumab in Treating Patients With Stage IV or Recurrent Non-small Cell Lung Cancer	National Cancer Institute (NCI)	GOVERNMENT	TREATMENT	INTERVENTIONAL	2010-03-01	PHASE_2	OTHER,DRUG	TERMINATED	2016-11-01	The study was closed to accrual due to the end of the clinical development program with cixutumumab.	RECRUITMENT	175
NCT00951158	https://www.clinicaltrials.gov/ct2/show/NCT00951158	A Molecular Pharmacodynamic Dose-titration Trial of Conjugated Linoleic Acid (CLA; Clarinol®) in Patients With Advanced Solid Tumors	Dartmouth-Hitchcock Medical Center	RESEARCH_HOSPITAL	BASIC_SCIENCE	INTERVENTIONAL	2010-03-01	PHASE_1	OTHER,DRUG	TERMINATED	2013-06-01	Administrative suspension. PI/grant holder transferred to new institution.	INVESTIGATOR	4
NCT00946283	https://www.clinicaltrials.gov/ct2/show/NCT00946283	Lactobacillus in Preventing Infection in Patients Undergoing a Donor Stem Cell Transplant for Hematologic Cancer or Myelodysplastic Syndrome	Rutgers, The State University of New Jersey	UNIVERSITY	SUPPORTIVE_CARE	INTERVENTIONAL	2010-03-01	NOT_APPLICABLE	OTHER	TERMINATED	2015-10-14	slow accrual	RECRUITMENT	30
NCT00939939	https://www.clinicaltrials.gov/ct2/show/NCT00939939	Effect of Sitagliptin on Postprandial Lipoprotein Metabolism	Ludwig-Maximilians - University of Munich	UNIVERSITY	TREATMENT	INTERVENTIONAL	2010-03-01	PHASE_4	DRUG	TERMINATED	2011-05-01	Recruitment failure	RECRUITMENT	3
NCT00912054	https://www.clinicaltrials.gov/ct2/show/NCT00912054	DuoTrav APS Versus XALACOM® in Ocular Surface Health	Alcon Research	INDUSTRY	TREATMENT	INTERVENTIONAL	2010-03-01	PHASE_3	DRUG	TERMINATED	2011-05-01	poor enrollment	RECRUITMENT	240
NCT00905021	https://www.clinicaltrials.gov/ct2/show/NCT00905021	Exemestane With Sunitinib (SUTENT®) in Metastatic Breast Cancer	Baylor Breast Care Center	OTHER	TREATMENT	INTERVENTIONAL	2010-03-01	PHASE_1	DRUG	TERMINATED	2012-02-01	Sponsor withdrew support	OTHER	4
NCT00865527	https://www.clinicaltrials.gov/ct2/show/NCT00865527	Pilot Study of Colon Cancer Screening Tests	Hamilton Health Sciences Corporation	OTHER	SCREENING	INTERVENTIONAL	2010-03-01	NOT_APPLICABLE	OTHER,PROCEDURE	TERMINATED	2011-09-01	Lack of ongoing funding	FINANCIAL	198
NCT00844480	https://www.clinicaltrials.gov/ct2/show/NCT00844480	Efficacy and Safety of Zoledronic Acid in Acute Spinal Cord Injury: Prevention of Bone Loss	Thomas J. Schnitzer	OTHER	PREVENTION	INTERVENTIONAL	2010-03-01	PHASE_2	DRUG	TERMINATED	2016-01-01	difficulty in enrollment	RECRUITMENT	17
NCT00822900	https://www.clinicaltrials.gov/ct2/show/NCT00822900	Progesterone for the Treatment of Traumatic Brain Injury III	David Wright	OTHER	TREATMENT	INTERVENTIONAL	2010-03-01	PHASE_3	DRUG	TERMINATED	2014-07-01	futility: low conditional power to demonstrate benefit of progesterone	FUTILITY	882
NCT00785772	https://www.clinicaltrials.gov/ct2/show/NCT00785772	A Post-Marketing Clinical Pharmacokinetics Study Of Gabapentin In Japanese Epileptic Subjects With Renal Impairment	Pfizers Upjohn has merged with Mylan to form Viatris Inc.	INDUSTRY	TREATMENT	INTERVENTIONAL	2010-03-01	PHASE_4	DRUG	TERMINATED	2010-04-01	See termination reason in detailed description.	OTHER	1
NCT00472680	https://www.clinicaltrials.gov/ct2/show/NCT00472680	The Effect of Severe Weight Loss and Protein Intake on Bone	Rutgers University	UNIVERSITY	TREATMENT	INTERVENTIONAL	2010-03-01	NOT_APPLICABLE	OTHER	TERMINATED	2016-01-01	Funding didnt support further recruitment	RECRUITMENT,FINANCIAL	5
NCT01100944	https://www.clinicaltrials.gov/ct2/show/NCT01100944	A Phase 1/2 Study of PXD101 (Belinostat) in Combination With Cisplatin, Doxorubicin and Cyclophosphamide in the First Line Treatment of Advanced or Recurrent Thymic, Malignancies	National Cancer Institute (NCI)	GOVERNMENT	TREATMENT	INTERVENTIONAL	2010-03-04	PHASE_1	DRUG	TERMINATED	2015-10-21	Principal investigator left the National Institutes of Health (NIH).	INVESTIGATOR	26
NCT01086696	https://www.clinicaltrials.gov/ct2/show/NCT01086696	A Pilot Study of F-18 Paclitaxel (FPAC) PET for Evaluating Drug Delivery of Solid Tumors in Breast, Lung, Renal, and Adrenal Cancers	National Cancer Institute (NCI)	GOVERNMENT	DIAGNOSIS	INTERVENTIONAL	2010-03-09	PHASE_1	DRUG	TERMINATED	2016-05-11		OTHER	6
NCT01054443	https://www.clinicaltrials.gov/ct2/show/NCT01054443	A Study to Investigate the Efficacy and Safety of Lusutrombopag (S-888711) Tablets Administered to Adults With Immune Thrombocytopenia (ITP)	Shionogi	INDUSTRY	TREATMENT	INTERVENTIONAL	2010-03-18	PHASE_2	DRUG	TERMINATED	2010-11-24	This study was terminated before the planned sample size was enrolled because results indicated that a higher dose was necessary to elicit an efficacy effect.	RECRUITMENT	20
NCT01090414	https://www.clinicaltrials.gov/ct2/show/NCT01090414	An Extension Study for Subjects Who Are Deriving Benefit With Idelalisib (GS-1101; CAL-101) Following Completion of a Prior Idelalisib Study	Gilead Sciences	INDUSTRY	TREATMENT	INTERVENTIONAL	2010-03-22	PHASE_1	DRUG	TERMINATED	2018-06-18		OTHER	202
NCT01078051	https://www.clinicaltrials.gov/ct2/show/NCT01078051	Drug-Eluting Stent Implantation Versus Optimal Medical Treatment in Patients With Chronic Total Occlusion (DECISION-CTO)	Seung-Jung Park	OTHER	TREATMENT	INTERVENTIONAL	2010-03-22	PHASE_4	PROCEDURE,DRUG	TERMINATED	2019-07-22	at sponsors discretion : Benefit is not guaranteed	OTHER	840
NCT01089725	https://www.clinicaltrials.gov/ct2/show/NCT01089725	Efficacy And Safety Study Of Tanezumab Subcutaneous Administration In Osteoarthritis - A Subcutaneous/Intravenous Bridging Study	Pfizer	INDUSTRY	TREATMENT	INTERVENTIONAL	2010-03-30	PHASE_3	OTHER	TERMINATED	2011-02-18	See termination reason in detailed description.	OTHER	385
NCT01087203	https://www.clinicaltrials.gov/ct2/show/NCT01087203	A Study Of The Analgesic (Pain-Relief) Effects Of Tanezumab In Adult Patients With Diabetic Peripheral Neuropathy	Pfizer	INDUSTRY	TREATMENT	INTERVENTIONAL	2010-03-30	PHASE_2	OTHER	TERMINATED	2011-07-06	See termination reason in detailed description.	OTHER	73
NCT05219032	https://www.clinicaltrials.gov/ct2/show/NCT05219032	Interpreters as Advocates for Hypertensive Patients	Case Western Reserve University	UNIVERSITY	TREATMENT	INTERVENTIONAL	2010-04-01	NOT_APPLICABLE	OTHER	TERMINATED	2014-01-01	Lack of enrollment.	RECRUITMENT	38
NCT04002804	https://www.clinicaltrials.gov/ct2/show/NCT04002804	Immunotherapy With Autologous Tumor Lysate-Loaded Dendritic Cells In Patients With Recurrence Of Glioblastoma Multiforme	Fondazione I.R.C.C.S. Istituto Neurologico Carlo Besta	OTHER	TREATMENT	INTERVENTIONAL	2010-04-01	PHASE_1	OTHER	TERMINATED	2017-06-13	Temozolomide does not favour immune response; secondary GBM to be excluded	OTHER	26
NCT02527577	https://www.clinicaltrials.gov/ct2/show/NCT02527577	Analgesia by Transversus Abdominis Plane Nerve Block in Patients Undergoing Liver Resection.	Centre Hospitalier Universitaire de Saint Etienne	RESEARCH_HOSPITAL	TREATMENT	INTERVENTIONAL	2010-04-01	NOT_APPLICABLE	DRUG	TERMINATED	2015-02-01	difficulties to recruit patients	RECRUITMENT	39
NCT01789463	https://www.clinicaltrials.gov/ct2/show/NCT01789463	Physiotherapy and Capsulitis	Hopital Foch	OTHER	TREATMENT	INTERVENTIONAL	2010-04-01	NOT_APPLICABLE	OTHER	TERMINATED	2013-06-01	recruitment difficulties	RECRUITMENT	10
NCT01654003	https://www.clinicaltrials.gov/ct2/show/NCT01654003	Impact of Early Goal-directed Fluid Therapy in Septic Patients Undergoing Emergency Surgery	University Hospital, Geneva	RESEARCH_HOSPITAL	PREVENTION	INTERVENTIONAL	2010-04-01	NOT_APPLICABLE	OTHER	TERMINATED	2014-12-01	recrutment difficulties	OTHER	20
NCT01648699	https://www.clinicaltrials.gov/ct2/show/NCT01648699	Safety and Efficacy Study of Osmotic Release Oral System (OROS) Hydromorphone in Participants With Cancer Pain	Janssen Pharmaceutica	INDUSTRY	TREATMENT	INTERVENTIONAL	2010-04-01	PHASE_4	DRUG	TERMINATED	2010-09-01	the study was stopped due to non-availability of 4mg	OTHER	20
NCT01464853	https://www.clinicaltrials.gov/ct2/show/NCT01464853	Effect of Enteral Nutrition Support for Critically Ill Patients	Abbott Nutrition	INDUSTRY	TREATMENT	INTERVENTIONAL	2010-04-01	PHASE_3	OTHER	TERMINATED	2011-05-01	Interim analysis indicated significant additional subjects needed to demonsate statistical difference in primary outcome.	FUTILITY	84
NCT01453049	https://www.clinicaltrials.gov/ct2/show/NCT01453049	An Efficacy and Safety Study of Fixed-dose Rosiglitazone/Glimepiride to Treat Chinese Type 2 Diabetes Patients	GlaxoSmithKline	INDUSTRY	TREATMENT	INTERVENTIONAL	2010-04-01	PHASE_3	DRUG	TERMINATED	2010-10-01	US FDA/EMA/SFDA decisions to rosiglitazone-containing medicines, ethic	OTHER	86
NCT01437943	https://www.clinicaltrials.gov/ct2/show/NCT01437943	Effect of Short Term Aliskiren Treatment in Kidney Transplant Patients	Brigham and Womens Hospital	RESEARCH_HOSPITAL	TREATMENT	INTERVENTIONAL	2010-04-01	PHASE_4	DRUG	TERMINATED	2012-01-01	Novartis has have decided to terminate all clinical investigator-initiated research projects involving aliskiren	INVESTIGATOR	10
NCT01393938	https://www.clinicaltrials.gov/ct2/show/NCT01393938	Comparison of MRI Versus Three Dimensional Ultrasound in the Diagnosis of Mullerian Duct Anomalies	University Health Network, Toronto	UNIVERSITY	DIAGNOSIS	INTERVENTIONAL	2010-04-01	NOT_APPLICABLE	OTHER	TERMINATED	2013-02-01		OTHER	16
NCT01384240	https://www.clinicaltrials.gov/ct2/show/NCT01384240	Evaluation of a Low-Cost High Resolution Microendoscope for the Detection of Lower Gastrointestinal Neoplasia	Anandasabapathy, Sharmila, M.D.	UNIVERSITY	SCREENING	INTERVENTIONAL	2010-04-01	PHASE_1	DRUG	TERMINATED	2014-05-01	Study is closed as the PI transferred to another institution.	INVESTIGATOR	183
NCT01359254	https://www.clinicaltrials.gov/ct2/show/NCT01359254	Cord Blood Transplantation for Patients With Cancer	University of Chicago	UNIVERSITY	TREATMENT	INTERVENTIONAL	2010-04-01	PHASE_2	DRUG	TERMINATED	2012-06-01	did not accrue enough patients.	RECRUITMENT	1
NCT01316536	https://www.clinicaltrials.gov/ct2/show/NCT01316536	Music Therapy is Associated With Decreased Pain and Agitation in Intubated ICU Patients	University of California, San Francisco	UNIVERSITY	SUPPORTIVE_CARE	INTERVENTIONAL	2010-04-01	NOT_APPLICABLE	OTHER	TERMINATED	2013-12-01	inability to recruit participants despite numerous attempts	RECRUITMENT	5
NCT01312844	https://www.clinicaltrials.gov/ct2/show/NCT01312844	A Study of the Use of IV Scopolamine to Augment the Efficacy of Electroconvulsive Therapy (ECT)	Massachusetts General Hospital	RESEARCH_HOSPITAL	TREATMENT	INTERVENTIONAL	2010-04-01	PHASE_2	DRUG	TERMINATED	2012-07-01	This was an inpatient study, but PI left inpatient service at MGH	INVESTIGATOR	7
NCT01309581	https://www.clinicaltrials.gov/ct2/show/NCT01309581	Use of Ketamine to Enhance Electroconvulsive Therapy (ECT) in Depression	James Murrough	OTHER	TREATMENT	INTERVENTIONAL	2010-04-01	NOT_APPLICABLE	DRUG	TERMINATED	2010-10-01	limited enrollment	RECRUITMENT	3
NCT01303419	https://www.clinicaltrials.gov/ct2/show/NCT01303419	Contrast-Enhanced Digital Mammography (CEDM) for Identifying a Change in Management of Women With Newly Diagnosed Breast Cancer	GE Healthcare	INDUSTRY	DIAGNOSIS	INTERVENTIONAL	2010-04-01	NOT_APPLICABLE	DEVICE	TERMINATED	2012-06-30	Sponsor determined there was sufficient material collected to answer the study questions.	OTHER	224
NCT01284075	https://www.clinicaltrials.gov/ct2/show/NCT01284075	The Effect of Guided Imagery and Music Therapy on Post-Operative Recovery After Gynecological Oncology Surgery	University of Minnesota	UNIVERSITY	SUPPORTIVE_CARE	INTERVENTIONAL	2010-04-01	NOT_APPLICABLE	OTHER	TERMINATED	2013-04-01	Low accrual	RECRUITMENT	10
NCT01277354	https://www.clinicaltrials.gov/ct2/show/NCT01277354	Effectiveness of Cognitive Processing Therapy in Pregnant Women With a History of Pregnancy Loss/Complication	University of Pennsylvania	UNIVERSITY	TREATMENT	INTERVENTIONAL	2010-04-01	NOT_APPLICABLE	OTHER	TERMINATED	2011-06-01	Loss of funding	FINANCIAL	2
NCT01262612	https://www.clinicaltrials.gov/ct2/show/NCT01262612	Cediranib as Palliative Treatment in Patients With Symptomatic Malignant Ascites or Pleural Effusion	Radboud University Medical Center	RESEARCH_HOSPITAL	TREATMENT	INTERVENTIONAL	2010-04-01	PHASE_2	DRUG	TERMINATED	0001-01-01		OTHER	12
NCT01249612	https://www.clinicaltrials.gov/ct2/show/NCT01249612	Knee Joint Icing and Knee-extension Strength	Hvidovre University Hospital	RESEARCH_HOSPITAL	TREATMENT	INTERVENTIONAL	2010-04-01	PHASE_1	OTHER	TERMINATED	2010-12-01		OTHER	20
NCT01223443	https://www.clinicaltrials.gov/ct2/show/NCT01223443	Sealing Moderate Coronary Saphenous VEin Graft Lesions With Paclitaxel-Eluting Stents	Centre de Recherche de lInstitut Universitaire de Cardiologie et de Pneumologie de Quebec	UNIVERSITY	TREATMENT	INTERVENTIONAL	2010-04-01	PHASE_4	DEVICE	TERMINATED	2016-09-01	The trial was prematurely stopped due to slow patient enrolment.	RECRUITMENT	125
NCT01218087	https://www.clinicaltrials.gov/ct2/show/NCT01218087	Cranial Cup Use for the Prevention of Positional Head Shape Deformity in the NICU	Boston Childrens Hospital	RESEARCH_HOSPITAL	PREVENTION	INTERVENTIONAL	2010-04-01	NOT_APPLICABLE	DEVICE	TERMINATED	2012-07-01	Study discontinued by DSMB due to loss of equipoise.	OTHER	88
NCT01155791	https://www.clinicaltrials.gov/ct2/show/NCT01155791	Phase I Sodium Selenite in Combination With Docetaxel in Castration-resistant Prostate Cancer	Sandy Srinivas	OTHER	TREATMENT	INTERVENTIONAL	2010-04-01	PHASE_1	DRUG	TERMINATED	2012-10-01		OTHER	2
NCT01153646	https://www.clinicaltrials.gov/ct2/show/NCT01153646	Gene Transfer for HIV Using Autologous T Cells	City of Hope Medical Center	RESEARCH_HOSPITAL	OTHER	INTERVENTIONAL	2010-04-01	PHASE_1	OTHER	TERMINATED	2011-01-01		OTHER	-1
NCT01152216	https://www.clinicaltrials.gov/ct2/show/NCT01152216	An Extension of the CONCERT Protocol (DIM18)	Medivation, Inc.	INDUSTRY	TREATMENT	INTERVENTIONAL	2010-04-01	PHASE_3	DRUG	TERMINATED	0001-01-01		OTHER	672
NCT01140555	https://www.clinicaltrials.gov/ct2/show/NCT01140555	A Pilot Study to Determine Optimal Procedure Steps to Obtain and Maintain Uterine Artery Occlusion With the D-UAO Device	Ethicon, Inc.	INDUSTRY	TREATMENT	INTERVENTIONAL	2010-04-01	NOT_APPLICABLE	DEVICE	TERMINATED	2010-07-01	Further internal evaluation of the device was required.	OTHER	2
NCT01136668	https://www.clinicaltrials.gov/ct2/show/NCT01136668	Transversus Abdominis Plane Block in Children Undergoing Ostomy Surgery	The Hospital for Sick Children	RESEARCH_HOSPITAL	TREATMENT	INTERVENTIONAL	2010-04-01	NOT_APPLICABLE	PROCEDURE	TERMINATED	2012-05-01	Unable to recruit adequate number of subjects	RECRUITMENT	13
NCT01136122	https://www.clinicaltrials.gov/ct2/show/NCT01136122	Effects of PAP Treatment of OSA in Patients With Heart Failure	Ulysses Magalang MD	OTHER	OTHER	INTERVENTIONAL	2010-04-01	PHASE_1	DEVICE	TERMINATED	2013-10-01	The study was stopped due to low recruitment.	RECRUITMENT	3
NCT01131637	https://www.clinicaltrials.gov/ct2/show/NCT01131637	Study of the Survival of Recombinant Human Neuregulin-1β in Chronic Heart Failure (CHF) Patients	Zensun Sci. & Tech. Co., Ltd.	INDUSTRY	TREATMENT	INTERVENTIONAL	2010-04-01	PHASE_3	DRUG	TERMINATED	2012-08-01	Sponsor has designed another study to replace the current study	OTHER	331
NCT01128712	https://www.clinicaltrials.gov/ct2/show/NCT01128712	Effect on Anxiety in Partial Epilepsy Patients Treated With Pregabalin	Northeast Regional Epilepsy Group	OTHER	TREATMENT	INTERVENTIONAL	2010-04-01	PHASE_4	DRUG	TERMINATED	2014-07-01	lack of enrollment. terminated in 2014. no data analysis.	RECRUITMENT	4
NCT01125293	https://www.clinicaltrials.gov/ct2/show/NCT01125293	Everolimus, Bortezomib and/or Rituximab in Patients With Relapsed/Refractory Waldenstroms Macroglobulinemia	Dana-Farber Cancer Institute	UNIVERSITY	TREATMENT	INTERVENTIONAL	2010-04-01	PHASE_1	DRUG	TERMINATED	2014-08-01	Per protocol, Phase II is to be terminated early if a less than 5% of the Phase II participants observe a Very Good Partial Response or Better in the first 23 participants enrolled to Phase II.	RECRUITMENT	46
NCT01124227	https://www.clinicaltrials.gov/ct2/show/NCT01124227	Peritoneal Dialysis in Congestive Heart Failure	Martini Hospital Groningen	RESEARCH_HOSPITAL	TREATMENT	INTERVENTIONAL	2010-04-01	PHASE_3	DRUG	TERMINATED	2017-09-01	Due to very specific inclusion criteria the anticipated number of patients was not reached. Inclusion stopped at N=26, allowing for analyzing primary outcomes.	RECRUITMENT	26
NCT01121757	https://www.clinicaltrials.gov/ct2/show/NCT01121757	Epigenetic Modulation in Relapsed/Refractory Follicular Lymphoma and Marginal Zone Lymphoma	Duke University	UNIVERSITY	TREATMENT	INTERVENTIONAL	2010-04-01	PHASE_2	DRUG	TERMINATED	2016-01-01	The study closed temporarily in February 2012 pending analysis of samples collected. In October, 2012, Celgene requested closure of the study.	OTHER	11
NCT01119118	https://www.clinicaltrials.gov/ct2/show/NCT01119118	ZD4054 With Positron Emission Tomography/Magnetic Resonance Imaging (PET/MRI) for Prostate Cancer	University of Wisconsin, Madison	UNIVERSITY	TREATMENT	INTERVENTIONAL	2010-04-01	PHASE_2	DRUG	TERMINATED	2011-11-01		OTHER	6
NCT01118715	https://www.clinicaltrials.gov/ct2/show/NCT01118715	Use of Compression Glove to Prevent Complications After Distal Radius Fractures: a Randomized Controlled Trial	J&M Shuler	INDUSTRY	PREVENTION	INTERVENTIONAL	2010-04-01	NOT_APPLICABLE	DEVICE	TERMINATED	2017-09-01	Impractical to enroll the #s needed for statistical significance; project manager relocated	RECRUITMENT	128
NCT01117987	https://www.clinicaltrials.gov/ct2/show/NCT01117987	Extension to QTI571A2301 to Evaluate the Long-term Safety, Tolerability and Efficacy of Imatinib in Severe Pulmonary Arterial Hypertension (PAH)	Novartis Pharmaceuticals	INDUSTRY	TREATMENT	INTERVENTIONAL	2010-04-01	PHASE_3	DRUG	TERMINATED	2014-04-01	Novartis discontinued the development of imatinib in PAH due to requirement of regulatory authorities for additional data to secure marketing approval in PAH.	OTHER	144
NCT01117129	https://www.clinicaltrials.gov/ct2/show/NCT01117129	A Study of Efficacy of Rituximab [Mabthera/Rituxan] in Patients With Rheumatoid Arthritis Using Magnetic Resonance Imaging of the Hand (RESONAR)	Hoffmann-La Roche	INDUSTRY	TREATMENT	INTERVENTIONAL	2010-04-01	PHASE_4	DRUG	TERMINATED	2010-06-01	This study was prematurely terminated as 2 patients were recruited and both of them withdrawn from the study before reaching the primary end point.	RECRUITMENT	2
NCT01116557	https://www.clinicaltrials.gov/ct2/show/NCT01116557	Efficacy, Safety and Efficiency Study of CARTO® 3 System Guided THERMOCOOL® Catheter Ablation Versus Fluoroscopy Guided Ablation With the Pulmonary Vein Ablation Catheter® (PVAC®)	Biosense Webster, Inc.	INDUSTRY	TREATMENT	INTERVENTIONAL	2010-04-01	PHASE_4	DEVICE	TERMINATED	2011-12-01	Biosense stopped Study enrollment following publications that reported PVAC ablation is linked with a higher incidence of asymptomatic cerebral embolic lesions	RECRUITMENT	79
NCT01116245	https://www.clinicaltrials.gov/ct2/show/NCT01116245	An Assessment of an Attenuated Live Listeria Vaccine in CIN 2+	Advaxis, Inc.	INDUSTRY	TREATMENT	INTERVENTIONAL	2010-04-01	PHASE_2	OTHER,DRUG	TERMINATED	2016-04-01	Study stopped due to lack of enrollment	RECRUITMENT	81
NCT01116284	https://www.clinicaltrials.gov/ct2/show/NCT01116284	Laparoscopic Revision of an Enlarged Gastric Outlet After Gastric Bypass	Baystate Medical Center	RESEARCH_HOSPITAL	TREATMENT	INTERVENTIONAL	2010-04-01	NOT_APPLICABLE	PROCEDURE	TERMINATED	2012-04-01	no patients to recruit	RECRUITMENT	5
NCT01115699	https://www.clinicaltrials.gov/ct2/show/NCT01115699	Study of Repetitive Transcranial Magnetic Stimulation (rTMS) as Adjuvant Treatment for Depression	Mayo Clinic	RESEARCH_HOSPITAL	TREATMENT	INTERVENTIONAL	2010-04-01	NOT_APPLICABLE	DEVICE	TERMINATED	2012-03-01	Stopped due to funding constraints and recruitment was slower than was expected	RECRUITMENT,FINANCIAL	2
NCT01114997	https://www.clinicaltrials.gov/ct2/show/NCT01114997	Effect of Lidocaine and Esmolol to Improve the Quality of Recovery	Cedars-Sinai Medical Center	RESEARCH_HOSPITAL	PREVENTION	INTERVENTIONAL	2010-04-01	PHASE_4	DRUG	TERMINATED	2015-06-01	The early report didnt show any benefit.	OTHER	32
NCT01113463	https://www.clinicaltrials.gov/ct2/show/NCT01113463	TPI 287 in Patients With Recurrent Glioblastoma Multiforme	M.D. Anderson Cancer Center	RESEARCH_HOSPITAL	TREATMENT	INTERVENTIONAL	2010-04-01	PHASE_2	DRUG	TERMINATED	2012-12-01	Low Accrual	RECRUITMENT	17
NCT01112761	https://www.clinicaltrials.gov/ct2/show/NCT01112761	Cortical Plasticity Assessment in Athletes With a History of Concussion	Spaulding Rehabilitation Hospital	RESEARCH_HOSPITAL	BASIC_SCIENCE	INTERVENTIONAL	2010-04-01	NOT_APPLICABLE	DEVICE	TERMINATED	2013-04-01	Lack of resources to run the trial	OTHER	1
NCT01112774	https://www.clinicaltrials.gov/ct2/show/NCT01112774	Application of Transcranial Direct Current Stimulation (tDCS) in Patients With Chronic Pain After Spinal Cord Injury	Spaulding Rehabilitation Hospital	RESEARCH_HOSPITAL	TREATMENT	INTERVENTIONAL	2010-04-01	NOT_APPLICABLE	DEVICE	TERMINATED	2013-08-14	Funding ended	FINANCIAL	24
NCT01111682	https://www.clinicaltrials.gov/ct2/show/NCT01111682	Hypertonic Saline vs. Mannitol for Elevated Intercranial Pressure	University of Cincinnati	UNIVERSITY	TREATMENT	INTERVENTIONAL	2010-04-01	PHASE_3	DRUG	TERMINATED	2010-11-01	A significant reduction in head injuries coupled with more frequent use of crainectomy reduced the number of potential subjects.	OTHER	5
NCT01112397	https://www.clinicaltrials.gov/ct2/show/NCT01112397	Study to Assess Safety, Tolerability and PK of AZD1480 in Patients With Solid Tumours	AstraZeneca	INDUSTRY	TREATMENT	INTERVENTIONAL	2010-04-01	PHASE_1	DRUG	TERMINATED	2012-09-01	Decision to stop development of AZD1480	OTHER	72
NCT01111448	https://www.clinicaltrials.gov/ct2/show/NCT01111448	Temsirolimus in Myelodysplastic Syndrome (MDS)	Technische Universität Dresden	UNIVERSITY	TREATMENT	INTERVENTIONAL	2010-04-01	PHASE_2	DRUG	TERMINATED	2014-06-01	Unfavourable Risk-Benefit-Ratio	OTHER	20
NCT01111058	https://www.clinicaltrials.gov/ct2/show/NCT01111058	Everolimus Versus Placebo in Head and Neck Cancer	University of Chicago	UNIVERSITY	TREATMENT	INTERVENTIONAL	2010-04-01	PHASE_2	OTHER,DRUG	TERMINATED	2018-10-01	Slow accrual	RECRUITMENT	52
NCT01110083	https://www.clinicaltrials.gov/ct2/show/NCT01110083	First-in-Man, Dose-escalation Trial of c-Met Kinase Inhibitor EMD 1204831 in Subjects With Advanced Solid Tumors	EMD Serono	INDUSTRY	TREATMENT	INTERVENTIONAL	2010-04-01	PHASE_1	DRUG	TERMINATED	0001-01-01	Please see "Purpose" statement below.	OTHER	38
NCT01109615	https://www.clinicaltrials.gov/ct2/show/NCT01109615	Pemetrexed and Gemcitabine for Treatment Resistant Patients With Metastatic Colorectal Cancer and KRAS Mutations	Vejle Hospital	RESEARCH_HOSPITAL	TREATMENT	INTERVENTIONAL	2010-04-01	PHASE_2	DRUG	TERMINATED	2012-03-01	Lacking effect of treatment	OTHER	40
NCT01108757	https://www.clinicaltrials.gov/ct2/show/NCT01108757	Prevention of Catheter-Associated Urinary Tract Infection in Incontinence and Reconstructive Pelvic Surgery Patients	The Cleveland Clinic	RESEARCH_HOSPITAL	PREVENTION	INTERVENTIONAL	2010-04-01	NOT_APPLICABLE	OTHER,DRUG	TERMINATED	2013-08-01	Unfeasible because of low accrual	RECRUITMENT	52
NCT01108523	https://www.clinicaltrials.gov/ct2/show/NCT01108523	Evaluation of Effects of HP828-101 for Moisture Associated Skin Damage	Healthpoint	INDUSTRY	TREATMENT	INTERVENTIONAL	2010-04-01	PHASE_1	DEVICE	TERMINATED	2012-02-01	Business decision	BUSINESS	7
NCT01108003	https://www.clinicaltrials.gov/ct2/show/NCT01108003	Broccoli Sprout Extract in Treating Patients With Transitional Cell Bladder Cancer Undergoing Surgery	Roswell Park Cancer Institute	UNIVERSITY	TREATMENT	INTERVENTIONAL	2010-04-01	NOT_APPLICABLE	OTHER,DRUG	TERMINATED	2015-10-01	low accrual	RECRUITMENT	7
NCT01106235	https://www.clinicaltrials.gov/ct2/show/NCT01106235	Therapeutic Autologous Lymphocytes, Cyclophosphamide, and Aldesleukin in Treating Patients With Metastatic Melanoma	Fred Hutchinson Cancer Center	RESEARCH_HOSPITAL	TREATMENT	INTERVENTIONAL	2010-04-01	PHASE_1	PROCEDURE,OTHER,DRUG	TERMINATED	0001-01-01		OTHER	-1
NCT01106612	https://www.clinicaltrials.gov/ct2/show/NCT01106612	Study Comparing CT Scan and Stress Test in Patients With Known Coronary Artery Disease Hospitalized for Chest Pain	Montefiore Medical Center	RESEARCH_HOSPITAL	DIAGNOSIS	INTERVENTIONAL	2010-04-01	NOT_APPLICABLE	PROCEDURE	TERMINATED	2013-12-01	low recruitment	RECRUITMENT	7
NCT01104311	https://www.clinicaltrials.gov/ct2/show/NCT01104311	Strategy for Adequate Blood Pressure Lowering in the Patients With Intracranial Atherosclerosis	Asan Medical Center	RESEARCH_HOSPITAL	TREATMENT	INTERVENTIONAL	2010-04-01	PHASE_4	PROCEDURE	TERMINATED	2015-12-01	The enrollment was not done actively even though enrollment period was extended due to poor enrollment.	RECRUITMENT	132
NCT01104831	https://www.clinicaltrials.gov/ct2/show/NCT01104831	The Efficacy and Cost Effectiveness of Preoperative and Postoperative Cryotherapy in Proximal Tibia Fractures	University of Manitoba	UNIVERSITY	TREATMENT	INTERVENTIONAL	2010-04-01	PHASE_3	DEVICE	TERMINATED	2012-11-01	Inadequate recruitment.	RECRUITMENT	20
NCT01104506	https://www.clinicaltrials.gov/ct2/show/NCT01104506	Elaboration of a Pre-surgery Mapping Protocol of Primary Motor Cortex, Prior to an Implementation of a Stimulation of Primary Motor Cortex for Patients With Deafferentiation of Brachial Plexus Pain	Nantes University Hospital	RESEARCH_HOSPITAL	DIAGNOSIS	INTERVENTIONAL	2010-04-01	NOT_APPLICABLE	PROCEDURE	TERMINATED	2010-09-01		OTHER	13
NCT01103661	https://www.clinicaltrials.gov/ct2/show/NCT01103661	Safety and Efficacy Study of The Combined Ablation Procedure To Treat Longstanding Persistent Atrial Fibrillation	nContact Surgical Inc.	INDUSTRY	TREATMENT	INTERVENTIONAL	2010-04-01	NOT_APPLICABLE	DEVICE	TERMINATED	2013-04-01		OTHER	7
NCT01103362	https://www.clinicaltrials.gov/ct2/show/NCT01103362	A 28-week Safety Study of Flibanserin in Pre- and Postmenopausal Women With Hypoactive Sexual Desire Disorder	Sprout Pharmaceuticals, Inc	INDUSTRY	TREATMENT	INTERVENTIONAL	2010-04-01	PHASE_3	DRUG	TERMINATED	2011-01-01	administrative reasons	BUSINESS	596
NCT01101100	https://www.clinicaltrials.gov/ct2/show/NCT01101100	Study to Assess the Long-term Safety, Tolerability, and Efficacy of AMG 827 in Subjects With Psoriasis	Bausch Health Americas, Inc.	INDUSTRY	TREATMENT	INTERVENTIONAL	2010-04-01	PHASE_2	DRUG	TERMINATED	2015-09-01	Sponsor Decision	BUSINESS	181
NCT01100437	https://www.clinicaltrials.gov/ct2/show/NCT01100437	Safety Study to Assess Opiate Withdrawal Signs and Symptoms in Opioid Dependent Patients	Pfizer	INDUSTRY	OTHER	INTERVENTIONAL	2010-04-01	PHASE_4	DRUG	TERMINATED	2011-03-01	See termination reason in detailed description.	OTHER	14
NCT01100242	https://www.clinicaltrials.gov/ct2/show/NCT01100242	Velcade and Sorafenib in Unresected or Metastatic Renal Cell Carcinoma	New Mexico Cancer Care Alliance	OTHER	TREATMENT	INTERVENTIONAL	2010-04-01	PHASE_2	DRUG	TERMINATED	2015-02-01	Low accrual	RECRUITMENT	17
NCT01100203	https://www.clinicaltrials.gov/ct2/show/NCT01100203	Aldosterone Blockade in Chronic Kidney Disease: Influence on Arterial Stiffness and Kidney Function	Lene Boesby	OTHER	TREATMENT	INTERVENTIONAL	2010-04-01	PHASE_3	DRUG	TERMINATED	2012-02-01	It was not possible within the time frame to recruit the planned no. of patients.	RECRUITMENT	54
NCT01099761	https://www.clinicaltrials.gov/ct2/show/NCT01099761	Study of ACE-031 in Subjects With Duchenne Muscular Dystrophy	Acceleron Pharma Inc.	INDUSTRY	TREATMENT	INTERVENTIONAL	2010-04-01	PHASE_2	OTHER	TERMINATED	2011-06-01	Based on preliminary safety data.	OTHER	24
NCT01098565	https://www.clinicaltrials.gov/ct2/show/NCT01098565	Deep Brain Stimulation Effects Study	MedtronicNeuro	INDUSTRY	OTHER	INTERVENTIONAL	2010-04-01	PHASE_1	DEVICE	TERMINATED	2011-11-01	The goal of collecting proof-of-concept information was met through additional modeling studies, new published evidence and information collected from the study	OTHER	6
NCT01097083	https://www.clinicaltrials.gov/ct2/show/NCT01097083	Coriolus Versicolor as Palliative Therapy Compared to Placebo in Patients With Child-Pugh C Unresectable Hepatocellular Carcinoma	National University Hospital, Singapore	GOVERNMENT	TREATMENT	INTERVENTIONAL	2010-04-01	PHASE_2	DRUG	TERMINATED	2013-10-01		OTHER	-1
NCT01097707	https://www.clinicaltrials.gov/ct2/show/NCT01097707	A Study in Men With Benign Prostatic Hyperplasia	Eli Lilly and Company	INDUSTRY	TREATMENT	INTERVENTIONAL	2010-04-01	PHASE_2	DRUG	TERMINATED	2011-10-01	Terminated due to insufficient efficacy	OTHER	414
NCT01096290	https://www.clinicaltrials.gov/ct2/show/NCT01096290	Comparison of Lubiprostone and Placebo for the Relief of Constipation From Constipating Medications	University of South Alabama	UNIVERSITY	TREATMENT	INTERVENTIONAL	2010-04-01	PHASE_4	DRUG	TERMINATED	2012-09-01	Number of needed participants could not be obtained	OTHER	23
NCT01095809	https://www.clinicaltrials.gov/ct2/show/NCT01095809	Efficacy, Safety and Tolerability of Repeated Dosis of Intravitreous Bevacizumab in Uveitic Macular Oedema	Hospital Clinic of Barcelona	RESEARCH_HOSPITAL	TREATMENT	INTERVENTIONAL	2010-04-01	PHASE_3	DRUG	TERMINATED	2013-04-01	New intraocular steroid in the market. Recruitment no longer ethical.	RECRUITMENT	5
NCT01095250	https://www.clinicaltrials.gov/ct2/show/NCT01095250	Safety and Efficacy of AIN457 in Patients With Active Non-infectious Uveitis	Novartis Pharmaceuticals	INDUSTRY	TREATMENT	INTERVENTIONAL	2010-04-01	PHASE_3	DRUG	TERMINATED	2010-10-01	Terminated: Study in Behcets disease with mostly active uveitis did not meet its primary endpoint.	OTHER	30
NCT01095367	https://www.clinicaltrials.gov/ct2/show/NCT01095367	Seprafilm™ for the Prevention of Intraperitoneal Adhesions and Improved Delivery of Therapy in Women Undergoing Staging and Intraperitoneal Chemotherapy for Advanced Ovarian Cancer	University of British Columbia	UNIVERSITY	TREATMENT	INTERVENTIONAL	2010-04-01	NOT_APPLICABLE	PROCEDURE	TERMINATED	2014-01-01	due to company changes and lack of funding-unlikely to have sufficient numbers to analyze meaningfully	FINANCIAL	15
NCT01094496	https://www.clinicaltrials.gov/ct2/show/NCT01094496	A Study of the CDX-1307 Vaccine Regimen in Patients With Newly Diagnosed Muscle-Invasive Bladder Cancer (The "N-ABLE" Study)	Celldex Therapeutics	INDUSTRY	TREATMENT	INTERVENTIONAL	2010-04-01	PHASE_2	DRUG,OTHER	TERMINATED	2011-07-01	Portfolio prioritization due to slow enrollment	RECRUITMENT,BUSINESS	3
NCT01090830	https://www.clinicaltrials.gov/ct2/show/NCT01090830	Safety and Efficacy of Belinostat When Used With Standard of Care Chemotherapy for Untreated Non-small Cell Lung Cancer	Holy Cross Hospital, Florida	RESEARCH_HOSPITAL	OTHER	INTERVENTIONAL	2010-04-01	PHASE_1	DRUG	TERMINATED	2012-02-01	Principal Investigator has left institution. IND withdrawn.	INVESTIGATOR	7
NCT01088035	https://www.clinicaltrials.gov/ct2/show/NCT01088035	Carboplatin as a Radiosensitizer in Treating Childhood Ependymoma	Ann & Robert H Lurie Childrens Hospital of Chicago	RESEARCH_HOSPITAL	TREATMENT	INTERVENTIONAL	2010-04-01	PHASE_2	DRUG	TERMINATED	2015-04-01	Poor accrual	RECRUITMENT	-1
NCT01082562	https://www.clinicaltrials.gov/ct2/show/NCT01082562	Safety Study of BMS-844421 for Treatment of Hypercholesterolemia	Bristol-Myers Squibb	INDUSTRY	TREATMENT	INTERVENTIONAL	2010-04-01	PHASE_1	DRUG	TERMINATED	2010-07-01		OTHER	40
NCT01076556	https://www.clinicaltrials.gov/ct2/show/NCT01076556	Cyclophosphamide, Alvocidib, and Rituximab in Treating Patients With High Risk B-Cell Chronic Lymphocytic Leukemia or Small Lymphocytic Lymphoma	National Cancer Institute (NCI)	GOVERNMENT	TREATMENT	INTERVENTIONAL	2010-04-01	PHASE_1	OTHER,DRUG	TERMINATED	0001-01-01		OTHER	9
NCT01069796	https://www.clinicaltrials.gov/ct2/show/NCT01069796	Bevacizumab + Paclitaxel + Capecitabine in Triple Negative Metastatic Breast Cancer	ARCAGY/ GINECO GROUP	OTHER	TREATMENT	INTERVENTIONAL	2010-04-01	PHASE_2	DRUG	TERMINATED	2014-06-01	The number of inclusion was reached normally	RECRUITMENT	64
NCT01068873	https://www.clinicaltrials.gov/ct2/show/NCT01068873	Kaletra and Maraviroc in Antiretroviral Therapy (ART)-Naive Patients (KALMAR Study)	Temple University	UNIVERSITY	TREATMENT	INTERVENTIONAL	2010-04-01	PHASE_4	DRUG	TERMINATED	2010-12-01	Poor enrollment	RECRUITMENT	1
NCT01067833	https://www.clinicaltrials.gov/ct2/show/NCT01067833	Phase 2 Study of Oral K201 for Prevention of AF Recurrence	Sequel Pharmaceuticals, Inc	INDUSTRY	PREVENTION	INTERVENTIONAL	2010-04-01	PHASE_2	DRUG	TERMINATED	2011-12-01		OTHER	-1
NCT01066546	https://www.clinicaltrials.gov/ct2/show/NCT01066546	An Extension To The B1451006 Protocol To Evaluate The Safety and Efficacy of Dimebon In Subjects With Moderate-to-Severe Alzheimers Disease	Pfizer	INDUSTRY	TREATMENT	INTERVENTIONAL	2010-04-01	PHASE_3	DRUG	TERMINATED	2010-07-01	See termination reason in detailed description.	OTHER	5
NCT01065623	https://www.clinicaltrials.gov/ct2/show/NCT01065623	Clinical Study to Evaluate the Maximum Tolerated Dose of BAY79-4620 Given Every 2 Weeks to Patients With Advanced Solid Tumors	Bayer	INDUSTRY	TREATMENT	INTERVENTIONAL	2010-04-01	PHASE_1	DRUG	TERMINATED	2010-08-01	The study was terminated due to safety reasons	OTHER	2
NCT01064037	https://www.clinicaltrials.gov/ct2/show/NCT01064037	A Phase IIb Study to Investigate the Efficacy and Tolerability of Cinaciguat (150 µg/h, 100 µg/h, 50 µg/h) Given Intravenously to Subjects With Acute Decompensated Chronic Congestive Heart Failure (ADHF)	Bayer	INDUSTRY	TREATMENT	INTERVENTIONAL	2010-04-01	PHASE_2	DRUG	TERMINATED	2011-03-01		OTHER	62
NCT01058369	https://www.clinicaltrials.gov/ct2/show/NCT01058369	Exjade-Early-Trial	University of Erlangen-Nürnberg Medical School	RESEARCH_HOSPITAL	TREATMENT	INTERVENTIONAL	2010-04-01	PHASE_2	DRUG	TERMINATED	2013-01-01	Insufficient patient recruitment (only 2 patients)	RECRUITMENT	2
NCT01049217	https://www.clinicaltrials.gov/ct2/show/NCT01049217	Pregabalin Versus Placebo In The Treatment Of Neuropathic Pain Associated With HIV Neuropathy	Pfizers Upjohn has merged with Mylan to form Viatris Inc.	INDUSTRY	TREATMENT	INTERVENTIONAL	2010-04-01	PHASE_3	DRUG	TERMINATED	2012-05-01	See termination reason in detailed description.	OTHER	377
NCT01037959	https://www.clinicaltrials.gov/ct2/show/NCT01037959	Norfloxacin Therapy for Patients With Cirrhosis and Severe Liver Failure	Assistance Publique - Hôpitaux de Paris	RESEARCH_HOSPITAL	PREVENTION	INTERVENTIONAL	2010-04-01	PHASE_3	DRUG	TERMINATED	2015-11-01	lack of recruitement	RECRUITMENT	291
NCT01028300	https://www.clinicaltrials.gov/ct2/show/NCT01028300	Clinical Outcomes of Lumbar Degenerative Disc Disease in Active-Duty U.S. Service Personnel	Synthes USA HQ, Inc.	INDUSTRY	TREATMENT	INTERVENTIONAL	2010-04-01	NOT_APPLICABLE	DEVICE	TERMINATED	2011-03-01	Terminated due to enrollment failure	RECRUITMENT	4
NCT01026883	https://www.clinicaltrials.gov/ct2/show/NCT01026883	Evaluation of a Novel Method for Hematocrit Level Determination	Medical University of Vienna	RESEARCH_HOSPITAL	BASIC_SCIENCE	INTERVENTIONAL	2010-04-01	NOT_APPLICABLE	OTHER	TERMINATED	2012-11-01		OTHER	51
NCT01021423	https://www.clinicaltrials.gov/ct2/show/NCT01021423	A Study to Evaluate the Efficacy of Lenalidomide as Maintenance Therapy After Completion of First-line Combination Chemotherapy in Patients With Mantle Cell Lymphoma (MCL).	Celgene	INDUSTRY	TREATMENT	INTERVENTIONAL	2010-04-01	PHASE_3	OTHER,DRUG	TERMINATED	2011-03-01	Terminated by sponsor due to new unpublished data that rendered the current design of the study no longer clinically relevant. There were no safety concerns.	OTHER	9
NCT01014546	https://www.clinicaltrials.gov/ct2/show/NCT01014546	Arsenic Trioxide With or Without Ascorbic Acid in Treating Patients With Myelofibrosis	Roswell Park Cancer Institute	UNIVERSITY	TREATMENT	INTERVENTIONAL	2010-04-01	PHASE_1	OTHER,DRUG	TERMINATED	0001-01-01	low accrual	RECRUITMENT	5
NCT01010568	https://www.clinicaltrials.gov/ct2/show/NCT01010568	Ofatumumab and Bendamustine for Previously Treated Chronic Lymphocytic Leukemia (CLL)	Georgetown University	UNIVERSITY	TREATMENT	INTERVENTIONAL	2010-04-01	PHASE_2	DRUG	TERMINATED	2014-08-01	Unable to accrue patients due to change in standard CLL therapy	RECRUITMENT	10
NCT00993928	https://www.clinicaltrials.gov/ct2/show/NCT00993928	Home-Based Programs for Improving Sleep in Cancer Survivors	Alliance for Clinical Trials in Oncology	RESEARCH_HOSPITAL	SUPPORTIVE_CARE	INTERVENTIONAL	2010-04-01	PHASE_2	OTHER	TERMINATED	2019-05-01	Poor accrual	RECRUITMENT	93
NCT00990795	https://www.clinicaltrials.gov/ct2/show/NCT00990795	Trial of Cyclosporine for Myocardial Protection During Open Heart Surgery	The University of Texas Health Science Center, Houston	UNIVERSITY	TREATMENT	INTERVENTIONAL	2010-04-01	PHASE_1	DRUG	TERMINATED	2010-10-01	PI left institution.	INVESTIGATOR	-1
NCT00977561	https://www.clinicaltrials.gov/ct2/show/NCT00977561	A Study Of Cisplatin (Or Carboplatin) And Etoposide With Or Without Figitumumab (CP-751,871) In Patients With Extensive-Stage Small Cell Lung Cancer	Pfizer	INDUSTRY	TREATMENT	INTERVENTIONAL	2010-04-01	PHASE_2	DRUG	TERMINATED	2011-10-01	See termination reason in detailed description.	OTHER	9
NCT00938353	https://www.clinicaltrials.gov/ct2/show/NCT00938353	Efficacy of Nebulized Beclomethasone Dipropionate (BDP) in the Treatment of Moderate Croup	Chiesi Farmaceutici S.p.A.	INDUSTRY	TREATMENT	INTERVENTIONAL	2010-04-01	PHASE_3	DRUG	TERMINATED	2010-09-01	possibility to discriminate the active drug from placebo	OTHER	6
NCT00934934	https://www.clinicaltrials.gov/ct2/show/NCT00934934	Candida in the Respiratory Tract Secretions of Critically Ill Patients and The Efficacy of Antifungal Treatment	Daren K. Heyland	OTHER	OTHER	INTERVENTIONAL	2010-04-01	PHASE_2	OTHER,DRUG	TERMINATED	2012-08-01	slow enrollment	RECRUITMENT	61
NCT00890630	https://www.clinicaltrials.gov/ct2/show/NCT00890630	Intracervical Catheters for Induction of Labour in Women With Prelabour Rupture of Membranes at Term	McMaster University	UNIVERSITY	TREATMENT	INTERVENTIONAL	2010-04-01	PHASE_2	DRUG,PROCEDURE	TERMINATED	2011-07-01	Inadequate Patient Recruitment.	RECRUITMENT	5
NCT00878605	https://www.clinicaltrials.gov/ct2/show/NCT00878605	Development of A Novel Anti-Hyperglycemic Agent	VA Office of Research and Development	GOVERNMENT	TREATMENT	INTERVENTIONAL	2010-04-01	PHASE_2	DRUG	TERMINATED	2013-09-30	Unable to reach accrual target.	RECRUITMENT	38
NCT00860093	https://www.clinicaltrials.gov/ct2/show/NCT00860093	Efficacy and Safety of Using MPC-5971 in Subjects Undergoing Shock Wave Lithotripsy	Mission Pharmacal	INDUSTRY	TREATMENT	INTERVENTIONAL	2010-04-01	PHASE_2	DRUG,OTHER	TERMINATED	2010-12-01	Sponsor Corporate Business Decision	BUSINESS	135
NCT01060254	https://www.clinicaltrials.gov/ct2/show/NCT01060254	A Study to Evaluate the Pain Relieving Effects, Safety, and Tolerability of JNJ-42160443 for the Relief of Bladder Pain	Johnson & Johnson Pharmaceutical Research & Development, L.L.C.	INDUSTRY	TREATMENT	INTERVENTIONAL	2010-04-06	PHASE_2	DRUG	TERMINATED	2011-06-24	Logistic reasons associated with the FDA-imposed clinical hold.	OTHER	31
NCT00914628	https://www.clinicaltrials.gov/ct2/show/NCT00914628	Efficacy Study on the Strategy of HSV-Tk Engineering Donor Lymphocytes to Treat Patients With High Risk Acute Leukemia	AGC Biologics S.p.A.	INDUSTRY	TREATMENT	INTERVENTIONAL	2010-04-12	PHASE_3	OTHER	TERMINATED	2019-11-30	EMA withdrew the marketing Authorisation at the request of AGC Biologics S.p.A (formerly MolMed S.p.A), which decided to permanently discontinue the marketing of the product for commercial reasons	OTHER	92
NCT01122914	https://www.clinicaltrials.gov/ct2/show/NCT01122914	A Pilot Study Using Anakinra/Kineret for the Treatment of Patients With Severe Atopic Dermatitis	National Institute of Allergy and Infectious Diseases (NIAID)	GOVERNMENT	TREATMENT	INTERVENTIONAL	2010-04-14	PHASE_1	DRUG	TERMINATED	2015-04-07		OTHER	1
NCT01116440	https://www.clinicaltrials.gov/ct2/show/NCT01116440	A Safety & Efficacy Study of BGS649 in Women With Refractory Endometriosis	Mereo BioPharma	INDUSTRY	TREATMENT	INTERVENTIONAL	2010-04-15	PHASE_2	DRUG	TERMINATED	2012-03-21		OTHER	27
NCT01126749	https://www.clinicaltrials.gov/ct2/show/NCT01126749	Eribulin Mesylate Administered in Combination With Gemcitabine Plus Cisplatin Versus Gemcitabine Plus Cisplatin Alone as First-Line Therapy for Locally Advanced or Metastatic Bladder Cancer	Eisai Inc.	INDUSTRY	TREATMENT	INTERVENTIONAL	2010-04-16	PHASE_1	DRUG	TERMINATED	2016-07-20	Study was terminated as per sponsors decision	OTHER	92
NCT01104662	https://www.clinicaltrials.gov/ct2/show/NCT01104662	Study of Daptomycin Safety and Efficacy for Complicated Skin and Skin Structure Infections (cSSSI) and Bacteremia in Renal Impairment	Cubist Pharmaceuticals LLC	INDUSTRY	TREATMENT	INTERVENTIONAL	2010-04-19	PHASE_4	DRUG	TERMINATED	2012-06-12	Cubist has reached an agreement with the FDA that enrollment in the DAP-RENSE-08-05 study can stop.	RECRUITMENT	92
NCT01094262	https://www.clinicaltrials.gov/ct2/show/NCT01094262	A Safety and Tolerability Study of JNJ-42160443 in Patients With Moderate to Severe, Chronic Knee Pain From Osteoarthritis	Johnson & Johnson Pharmaceutical Research & Development, L.L.C.	INDUSTRY	TREATMENT	INTERVENTIONAL	2010-04-20	PHASE_2	DRUG	TERMINATED	2011-07-01	Logistic reasons associated with the FDA-imposed clinical hold.	OTHER	196
NCT01110226	https://www.clinicaltrials.gov/ct2/show/NCT01110226	Trial Of Cisplatin And KML-001 in Platinum Responsive Malignancies	University of Maryland, Baltimore	UNIVERSITY	TREATMENT	INTERVENTIONAL	2010-04-27	PHASE_1	DRUG	TERMINATED	2015-10-27	Toxicity was not felt to be acceptable for further development.	OTHER	23
NCT01077531	https://www.clinicaltrials.gov/ct2/show/NCT01077531	Safety, Pharmacodynamics and Pharmacokinetics of GSK2136525 Repeat Dose in Rheumatoid Arthritis	GlaxoSmithKline	INDUSTRY	TREATMENT	INTERVENTIONAL	2010-04-28	PHASE_1	DRUG	TERMINATED	2013-03-19	The risk-benefit ratio for patients has changed since we initiated the study, and that the study in its current form cannot be justified	OTHER	12
NCT01129024	https://www.clinicaltrials.gov/ct2/show/NCT01129024	An Open-label Safety Study of Lusutrombopag (S-888711) in Adults With Chronic Immune Thrombocytopenia (ITP)	Shionogi	INDUSTRY	TREATMENT	INTERVENTIONAL	2010-04-29	PHASE_2	DRUG	TERMINATED	2011-06-30	The study was terminated due to cessation of clinical development of S-888711 for chronic ITP based on a business decision by the Sponsor.	BUSINESS	19
NCT01121536	https://www.clinicaltrials.gov/ct2/show/NCT01121536	Extension Study of the Safety and Efficacy of Armodafinil Treatment as Adjunctive Therapy in Adults With Major Depression Associated With Bipolar I Disorder	Cephalon	INDUSTRY	TREATMENT	INTERVENTIONAL	2010-04-30	PHASE_3	DRUG	TERMINATED	2013-10-31	Business decision related to efficacy rather than tolerability limitations, not stopped for any safety reasons.	BUSINESS	867
NCT03118479	https://www.clinicaltrials.gov/ct2/show/NCT03118479	Effect of Varying Testosterone Levels on Insulin Sensitivity in Men With Idiopathic Hypogonadotropic Hypogonadism (IHH)	Massachusetts General Hospital	RESEARCH_HOSPITAL	BASIC_SCIENCE	INTERVENTIONAL	2010-05-01	PHASE_1	DRUG	TERMINATED	2010-09-01	Because the PI left the institution.	INVESTIGATOR	7
NCT02963103	https://www.clinicaltrials.gov/ct2/show/NCT02963103	A Study to Assess the Safety and Efficacy of a Tacrolimus Based Immunosuppressive Regimen in Stable Kidney Transplant Recipients Converted From Cyclosporine Based Immunosuppressive Regimen	Astellas Pharma Korea, Inc.	INDUSTRY	TREATMENT	INTERVENTIONAL	2010-05-01	PHASE_4	DRUG	TERMINATED	2012-10-01	Sponsor decision to terminate the study because subject enrollment was difficult.	RECRUITMENT,BUSINESS	13
NCT02763813	https://www.clinicaltrials.gov/ct2/show/NCT02763813	Comparison of Two Oral Appliances in the Treatment of Sleep Apnea Syndrome	Hopital Foch	OTHER	TREATMENT	INTERVENTIONAL	2010-05-01	NOT_APPLICABLE	DEVICE	TERMINATED	2013-02-01	recruitment difficulties	RECRUITMENT	4
NCT02205775	https://www.clinicaltrials.gov/ct2/show/NCT02205775	Rosuvastatin for Reduction of Myocardial Damage and Systemic Inflammation During Coronary Angioplasty	G. dAnnunzio University	UNIVERSITY	TREATMENT	INTERVENTIONAL	2010-05-01	PHASE_3	DRUG	TERMINATED	2012-06-01	difficult recruitment	RECRUITMENT	280
NCT01818180	https://www.clinicaltrials.gov/ct2/show/NCT01818180	Urell and Pregnancy	Hopital Foch	OTHER	OTHER	INTERVENTIONAL	2010-05-01	NOT_APPLICABLE	OTHER	TERMINATED	0001-01-01		OTHER	11
NCT01733966	https://www.clinicaltrials.gov/ct2/show/NCT01733966	A Multicentre, Randomized as a Double Blind Study, Triple Placebo, Comparative of the Efficacy and Safety of an Association Secnidazol-Ciprofloxacin Compared With Amoxicillin-Clavulanic Acid for the Treatment of Uncomplicated Episode of Diverticular Sigmoïditis Among Adults	Quanta Medical	INDUSTRY	TREATMENT	INTERVENTIONAL	2010-05-01	PHASE_3	DRUG	TERMINATED	2012-03-01	difficulties to recruit patients who suffer from this pathology	RECRUITMENT	100
NCT01553630	https://www.clinicaltrials.gov/ct2/show/NCT01553630	Reamed Locked Plating - Metaphyseal Fractures of the Distal Femur and Tibia	Florida Orthopaedic Institute	NETWORK	OTHER	INTERVENTIONAL	2010-05-01	NOT_APPLICABLE	PROCEDURE	TERMINATED	2014-08-01	Low enrollment.	RECRUITMENT	6
NCT01493323	https://www.clinicaltrials.gov/ct2/show/NCT01493323	Functional Imaging of Psychic Pain	University Hospital, Montpellier	RESEARCH_HOSPITAL	PREVENTION	INTERVENTIONAL	2010-05-01	NOT_APPLICABLE	OTHER,PROCEDURE	TERMINATED	2014-12-01	difficult to patient inclusion	RECRUITMENT	123
NCT01483573	https://www.clinicaltrials.gov/ct2/show/NCT01483573	Effect of Hamstring Stretching and Neural Mobilization on Range of Motion and Low Back Pain	University of Medicine and Dentistry of New Jersey	UNIVERSITY	TREATMENT	INTERVENTIONAL	2010-05-01	NOT_APPLICABLE	OTHER	TERMINATED	2015-07-01	Insufficient recruitment over time	RECRUITMENT	25
NCT01356368	https://www.clinicaltrials.gov/ct2/show/NCT01356368	Customizing First Line Chemotherapy in Advanced Non-Small Cell Lung Cancer	National Guard Health Affairs	GOVERNMENT	TREATMENT	INTERVENTIONAL	2010-05-01	PHASE_2	DRUG	TERMINATED	2013-05-01	slow accrual rate	RECRUITMENT	3
NCT01337414	https://www.clinicaltrials.gov/ct2/show/NCT01337414	Tools to Optimize Patient Presentation After Onset of Exudative Age-Related Macular Degeneration (AMD)	Johns Hopkins University	UNIVERSITY	DIAGNOSIS	INTERVENTIONAL	2010-05-01	NOT_APPLICABLE	OTHER	TERMINATED	2015-03-26	Lack of financial support	FINANCIAL	324
NCT01290523	https://www.clinicaltrials.gov/ct2/show/NCT01290523	Yttrium-90 Radioembolization With Glass Microspheres (TheraSphere) for Patients With Hepatocellular Carcinoma	University of California, San Francisco	UNIVERSITY	TREATMENT	INTERVENTIONAL	2010-05-01	NOT_APPLICABLE	DEVICE	TERMINATED	2014-05-01	Off study clinical use of Y90 glass microspheres (TheraSphere)	OTHER	14
NCT01264874	https://www.clinicaltrials.gov/ct2/show/NCT01264874	MelaViD: A Trial on Vitamin D Supplementation for Resected Stage II Melanoma Patients	European Institute of Oncology	UNIVERSITY	TREATMENT	INTERVENTIONAL	2010-05-01	PHASE_3	OTHER,DRUG	TERMINATED	2017-07-01	poor accrual rate	RECRUITMENT	150
NCT01230476	https://www.clinicaltrials.gov/ct2/show/NCT01230476	Induction and Concurrent Chemoradiotherapy With Cetuximab for Patients With Locally Advanced Nasopharyngeal Carcinoma	University of Malaya	UNIVERSITY	TREATMENT	INTERVENTIONAL	2010-05-01	PHASE_2	DRUG	TERMINATED	2015-05-01		OTHER	3
NCT01214057	https://www.clinicaltrials.gov/ct2/show/NCT01214057	Total Intravenous Anesthesia (TIVA) vs. Inhaled Anesthesia for Endoscopic Sinus Surgery.	The University of Texas Health Science Center, Houston	UNIVERSITY	TREATMENT	INTERVENTIONAL	2010-05-01	NOT_APPLICABLE	DRUG	TERMINATED	2012-10-01	the study was terminated for patient recruitment difficulty and interim power analysis	RECRUITMENT	23
NCT01213342	https://www.clinicaltrials.gov/ct2/show/NCT01213342	Omega-3 Fatty Acid Supplements and Dry Eye	Ohio State University	UNIVERSITY	TREATMENT	INTERVENTIONAL	2010-05-01	NOT_APPLICABLE	OTHER	TERMINATED	2011-07-01	Researchers left institution	OTHER	35
NCT01205685	https://www.clinicaltrials.gov/ct2/show/NCT01205685	Endocrine Therapy + OSI-906 With or Without Erlotinib for Hormone-Sensitive Metastatic Breast Cancer	Vanderbilt-Ingram Cancer Center	RESEARCH_HOSPITAL	TREATMENT	INTERVENTIONAL	2010-05-01	PHASE_2	DRUG	TERMINATED	2011-07-01	PI closed study early, all patients experienced severe toxicities and progressed	INVESTIGATOR	11
NCT01158937	https://www.clinicaltrials.gov/ct2/show/NCT01158937	Pharmacokinetic Study of Extended Infusion Meropenem in Adult Cystic Fibrosis Patients	Unity Health Toronto	OTHER	OTHER	INTERVENTIONAL	2010-05-01	NOT_APPLICABLE	DRUG	TERMINATED	2014-01-01	Inadequate enrolment and lack of resources	RECRUITMENT	2
NCT01155310	https://www.clinicaltrials.gov/ct2/show/NCT01155310	Efficacy of Helium/Oxygen Compared to Air/Oxygen in Severe Exacerbation of Chronic Obstructive Pulmonary Disease (COPD)	Air Liquide Santé International	INDUSTRY	TREATMENT	INTERVENTIONAL	2010-05-01	PHASE_3	DRUG	TERMINATED	2014-06-01	the observed event rate is lower than expected by the protocol hypothesis.	OTHER	446
NCT01145755	https://www.clinicaltrials.gov/ct2/show/NCT01145755	6-week Study Treatment to Evaluate the Safety and Effectiveness of AZD2066 in Patients With Major Depressive Disorder	AstraZeneca	INDUSTRY	TREATMENT	INTERVENTIONAL	2010-05-01	PHASE_2	DRUG	TERMINATED	2010-11-01		OTHER	131
NCT01145703	https://www.clinicaltrials.gov/ct2/show/NCT01145703	Vitamin D Supplementation and Metabolism in Vitamin D Deficient Elderly	Baltimore VA Medical Center	GOVERNMENT	PREVENTION	INTERVENTIONAL	2010-05-01	NOT_APPLICABLE	OTHER	TERMINATED	2013-02-01	Investigator terminated study due to low enrollment of eligible subjects	RECRUITMENT,INVESTIGATOR	39
NCT01145014	https://www.clinicaltrials.gov/ct2/show/NCT01145014	To Investigate Safety, Tolerability, and Pharmacokinetics of Treatment With BI 660848 Rising Single Doses (From 2 mg to 600 mg) Administered as Oral Drinking Solution (Powder in Bottle).	Boehringer Ingelheim	INDUSTRY	TREATMENT	INTERVENTIONAL	2010-05-01	PHASE_1	DRUG	TERMINATED	0001-01-01		OTHER	72
NCT01144221	https://www.clinicaltrials.gov/ct2/show/NCT01144221	Bone Marrow Derived Mononuclear Cells for Ischemic Cardiomyopathy	Kai Jaquet, PhD, DSc	INDUSTRY	TREATMENT	INTERVENTIONAL	2010-05-01	NOT_APPLICABLE	PROCEDURE	TERMINATED	2015-02-01	funding issues	FINANCIAL	6
NCT01140529	https://www.clinicaltrials.gov/ct2/show/NCT01140529	Dexmedetomidine for the Treatment of Delirium After Heart Surgery	Thorax-Kärlkliniken	OTHER	TREATMENT	INTERVENTIONAL	2010-05-01	PHASE_3	DRUG	TERMINATED	2012-06-01	Slow recruitment	RECRUITMENT	3
NCT01139996	https://www.clinicaltrials.gov/ct2/show/NCT01139996	Use of Transdermal Clonidine in Trauma Patients	Memorial Health University Medical Center	RESEARCH_HOSPITAL	TREATMENT	INTERVENTIONAL	2010-05-01	PHASE_4	DRUG	TERMINATED	2012-08-01	Difficulty in enrolling participants	RECRUITMENT	22
NCT01138722	https://www.clinicaltrials.gov/ct2/show/NCT01138722	Predicting Cell Death by Radiation Therapy in Early Stage Non-small Cell Lung Cancer: a Prospective Translational Trial	University Hospital, Ghent	RESEARCH_HOSPITAL	TREATMENT	INTERVENTIONAL	2010-05-01	PHASE_2	OTHER	TERMINATED	2011-08-01	Poor recruitment rate.	RECRUITMENT	1
NCT01138410	https://www.clinicaltrials.gov/ct2/show/NCT01138410	Study of a DNA Immunotherapy to Treat Melanoma	Scancell Ltd	INDUSTRY	TREATMENT	INTERVENTIONAL	2010-05-01	PHASE_1	OTHER	TERMINATED	2017-07-07	Product availability	OTHER	35
NCT01137877	https://www.clinicaltrials.gov/ct2/show/NCT01137877	Growth and Tolerance of Healthy Term Infants to a New Infant Formula	Abbott Nutrition	INDUSTRY	TREATMENT	INTERVENTIONAL	2010-05-01	PHASE_3	OTHER	TERMINATED	2010-10-01	The control product was recalled.	OTHER	399
NCT01133639	https://www.clinicaltrials.gov/ct2/show/NCT01133639	Ketorolac Effects on Post-operative Pain and Bone Healing	Beth Israel Deaconess Medical Center	RESEARCH_HOSPITAL	TREATMENT	INTERVENTIONAL	2010-05-01	NOT_APPLICABLE	DRUG	TERMINATED	2012-02-01	PI no longer with the institution, funding issues, poor accrual	RECRUITMENT,FINANCIAL,INVESTIGATOR	18
NCT01132664	https://www.clinicaltrials.gov/ct2/show/NCT01132664	Phase 1b/2 Study of BKM120 Plus Trastuzumab in Patients With HER2-positive Breast Cancer	Novartis Pharmaceuticals	INDUSTRY	TREATMENT	INTERVENTIONAL	2010-05-01	PHASE_1	DRUG	TERMINATED	2014-08-01	Due to the rare patient population and challenges to enroll patients.	RECRUITMENT	72
NCT01132768	https://www.clinicaltrials.gov/ct2/show/NCT01132768	The Confirmatory Olmesartan Plaque Regression Study	Daiichi Sankyo Europe, GmbH, a Daiichi Sankyo Company	INDUSTRY	TREATMENT	INTERVENTIONAL	2010-05-01	PHASE_4	DRUG	TERMINATED	2011-06-01	Low recruitment	RECRUITMENT	114
NCT01130909	https://www.clinicaltrials.gov/ct2/show/NCT01130909	A Blinded, Four-Way Crossover in Healthy Subjects to Assess EEG After Administration of Ketamine, Placebo and AZD6765	AstraZeneca	INDUSTRY	BASIC_SCIENCE	INTERVENTIONAL	2010-05-01	PHASE_1	DRUG	TERMINATED	2011-01-01	The benefit of halting the study to analyze the available data outweighs the benefit of delaying the analysis to include data from remaining treatment periods	OTHER	36
NCT01130246	https://www.clinicaltrials.gov/ct2/show/NCT01130246	VISTA-16 Trial: Evaluation of Safety and Efficacy of Short-term A-002 Treatment in Subjects With Acute Coronary Syndrome	Anthera Pharmaceuticals	INDUSTRY	TREATMENT	INTERVENTIONAL	2010-05-01	PHASE_3	DRUG	TERMINATED	2012-03-01	Lack of efficacy	FUTILITY	5189
NCT01128816	https://www.clinicaltrials.gov/ct2/show/NCT01128816	Effect of Adaptive Servo Ventilation (ASV) on Survival and Hospital Admissions in Heart Failure	Toronto Rehabilitation Institute	UNIVERSITY	TREATMENT	INTERVENTIONAL	2010-05-01	PHASE_4	DEVICE	TERMINATED	2021-06-15	Philips Global Field Safety Notice for PAP Devices & Ventilators	OTHER	732
NCT01128387	https://www.clinicaltrials.gov/ct2/show/NCT01128387	Trial of Panitumumab/Cisplatin/Fluorouracil Combined With Radiation in Esophageal Cancer	University of Wisconsin, Madison	UNIVERSITY	TREATMENT	INTERVENTIONAL	2010-05-01	PHASE_1	DRUG	TERMINATED	2016-10-01	slow accrual	RECRUITMENT	11
NCT01127542	https://www.clinicaltrials.gov/ct2/show/NCT01127542	RESPeCT: Revlimid Early Stage Poor Prognosis Chronic Lymphocytic Leukaemia (CLL) Trial	The Christie NHS Foundation Trust	OTHER	TREATMENT	INTERVENTIONAL	2010-05-01	PHASE_2	DRUG	TERMINATED	2011-12-01	Potential safety issue of second primary malignancies in patients treated with lenalidomide.	OTHER	1
NCT01127321	https://www.clinicaltrials.gov/ct2/show/NCT01127321	A Safety and Tolerability Study of MEDI-570 in Systemic Lupus Erythematosus	MedImmune LLC	INDUSTRY	TREATMENT	INTERVENTIONAL	2010-05-01	PHASE_1	OTHER	TERMINATED	2012-07-01	Business reasons	BUSINESS	44
NCT01126801	https://www.clinicaltrials.gov/ct2/show/NCT01126801	Effects of Estrogen and Hot Flashes on Mood in Postmenopausal Women	Massachusetts General Hospital	RESEARCH_HOSPITAL	TREATMENT	INTERVENTIONAL	2010-05-01	PHASE_2	DRUG,OTHER	TERMINATED	2011-02-01	Stopped enrolling subjects due to challenge of identifying eligible participants	RECRUITMENT	2
NCT01126502	https://www.clinicaltrials.gov/ct2/show/NCT01126502	Alvespimycin Hydrochloride in Treating Patients With Relapsed Chronic Lymphocytic Leukemia, Small Lymphocytic Lymphoma, or B-Cell Prolymphocytic Leukemia	National Cancer Institute (NCI)	GOVERNMENT	TREATMENT	INTERVENTIONAL	2010-05-01	PHASE_1	DRUG,OTHER	TERMINATED	2012-06-01	Administratively Complete.	OTHER	30
NCT01125930	https://www.clinicaltrials.gov/ct2/show/NCT01125930	Atralin Gel for the Treatment of Rosacea	Lisa E. Maier	OTHER	TREATMENT	INTERVENTIONAL	2010-05-01	PHASE_3	DRUG	TERMINATED	2013-01-01	Due to slow recruitment and sponsor request study ended early	RECRUITMENT	68
NCT01125358	https://www.clinicaltrials.gov/ct2/show/NCT01125358	A Study in Schizophrenic Patients	Denovo Biopharma LLC	INDUSTRY	TREATMENT	INTERVENTIONAL	2010-05-01	PHASE_2	DRUG	TERMINATED	2012-09-01	The decision to stop the trial was based on efficacy results in the overall schizophrenia participant population.	OTHER	82
NCT01125787	https://www.clinicaltrials.gov/ct2/show/NCT01125787	Clinical Protocol for the Treatment of Patients With Previously Untreated Chronic Lymphocytic Leukemia With a Combination of Bendamustine and Ofatumumab	Nevada Cancer Institute	UNIVERSITY	TREATMENT	INTERVENTIONAL	2010-05-01	PHASE_2	DRUG	TERMINATED	2011-04-01	Low enrollment	RECRUITMENT	1
NCT01124812	https://www.clinicaltrials.gov/ct2/show/NCT01124812	131I-L19SIP Radioimmunotherapy Combined With Radiochemotherapy in Patients With Locally-advanced Non Small Cell Lung Cancer (NSCLC)	Philogen S.p.A.	INDUSTRY	TREATMENT	INTERVENTIONAL	2010-05-01	PHASE_1	OTHER	TERMINATED	2012-10-01		OTHER	3
NCT01124344	https://www.clinicaltrials.gov/ct2/show/NCT01124344	Safety and Pharmacology Study of BMS-866949	Bristol-Myers Squibb	INDUSTRY	TREATMENT	INTERVENTIONAL	2010-05-01	PHASE_1	DRUG	TERMINATED	2011-11-01		OTHER	47
NCT01123915	https://www.clinicaltrials.gov/ct2/show/NCT01123915	A Safety and Immunogenicity Study of 3 Doses of Opal Immunotherapy in HIV Infected People	Medicines Development for Global Health	OTHER	TREATMENT	INTERVENTIONAL	2010-05-01	PHASE_1	OTHER	TERMINATED	2011-12-01		OTHER	22
NCT01123304	https://www.clinicaltrials.gov/ct2/show/NCT01123304	Safety Study of Human IgM (MORAb-028) to Treat Metastatic Melanoma	Morphotek	INDUSTRY	TREATMENT	INTERVENTIONAL	2010-05-01	PHASE_1	DRUG	TERMINATED	2012-03-01	This study has been terminated due to lack of availability of investigational product.	OTHER	18
NCT01118871	https://www.clinicaltrials.gov/ct2/show/NCT01118871	The First Failure Study	Imperial College London	UNIVERSITY	TREATMENT	INTERVENTIONAL	2010-05-01	PHASE_4	DRUG	TERMINATED	2013-05-01		OTHER	3
NCT01117376	https://www.clinicaltrials.gov/ct2/show/NCT01117376	Methylnaltrexone vs Erythromycin for Facilitating Gastric Emptying Time in Critically Ill Patients	Shiraz University of Medical Sciences	RESEARCH_HOSPITAL	TREATMENT	INTERVENTIONAL	2010-05-01	PHASE_2	DRUG	TERMINATED	2011-08-01	The study was prematurely terminated because of unavailibility of Methylnaltrexone in the region	OTHER	-1
NCT01116102	https://www.clinicaltrials.gov/ct2/show/NCT01116102	Study of In-line Pressure Using Various Techniques of Subcutaneous Administration of Fluids Enabled by Human Recombinant Hyaluronidase (INFUSE-AT1A)	Baxter Healthcare Corporation	INDUSTRY	TREATMENT	INTERVENTIONAL	2010-05-01	PHASE_4	DRUG	TERMINATED	2010-06-01	Strategic business decision (not related to safety or efficacy concerns)	BUSINESS	20
NCT01116154	https://www.clinicaltrials.gov/ct2/show/NCT01116154	Vorinostat and Lenalidomide in Treating Patients With Relapsed or Refractory Hodgkin Lymphoma or Non-Hodgkin Lymphoma	City of Hope Medical Center	RESEARCH_HOSPITAL	TREATMENT	INTERVENTIONAL	2010-05-01	PHASE_1	DRUG,OTHER	TERMINATED	2010-08-01	Sponsor withdrew support for the study	OTHER	-1
NCT01110187	https://www.clinicaltrials.gov/ct2/show/NCT01110187	A Pilot Study of NSICU Assessment of Seizure Prophylaxis With Lacosamide	University of Alabama at Birmingham	UNIVERSITY	PREVENTION	INTERVENTIONAL	2010-05-01	NOT_APPLICABLE	DRUG	TERMINATED	2012-05-01	Lack of enrollement	RECRUITMENT	11
NCT01109381	https://www.clinicaltrials.gov/ct2/show/NCT01109381	Safety and Efficacy Study of a Non-antibiotic Treatment for the Eradication of Helicobacter Pylori	Synergy Pharmaceuticals Pte. Ltd.	INDUSTRY	TREATMENT	INTERVENTIONAL	2010-05-01	PHASE_1	DRUG	TERMINATED	2011-12-01	Poor efficacy (2 of 31 completing participants with H.pylori eradication)	OTHER	33
NCT01108705	https://www.clinicaltrials.gov/ct2/show/NCT01108705	Comparison of Brivanib and Best Supportive Care (BSC) With Placebo and BSC for Treatment of Liver Cancer in Asian Patients Who Have Failed Sorafenib Treatment	Bristol-Myers Squibb	INDUSTRY	TREATMENT	INTERVENTIONAL	2010-05-01	PHASE_3	DRUG	TERMINATED	2013-10-01		OTHER	87
NCT01108978	https://www.clinicaltrials.gov/ct2/show/NCT01108978	Evaluating the Efficacy and Safety of Dehypotin® in the Patients With Type 2 Diabetes Mellitus or Cardiovascular Disease	Nang Kuang Pharmaceutical Co., Ltd.	INDUSTRY	TREATMENT	INTERVENTIONAL	2010-05-01	PHASE_4	DRUG	TERMINATED	2011-05-01		OTHER	-1
NCT01105702	https://www.clinicaltrials.gov/ct2/show/NCT01105702	Temodar (Temozolomide), Bevacizumab, Lithium and Radiation for High Grade Glioma	NYU Langone Health	OTHER	TREATMENT	INTERVENTIONAL	2010-05-01	PHASE_2	OTHER,DRUG	TERMINATED	2015-04-01	Due to slow accrual	RECRUITMENT	28
NCT01103375	https://www.clinicaltrials.gov/ct2/show/NCT01103375	Erlotinib Hydrochloride and Isotretinoin in Treating Patients With Recurrent Malignant Glioma	Wake Forest University Health Sciences	UNIVERSITY	TREATMENT	INTERVENTIONAL	2010-05-01	PHASE_1	DRUG,OTHER	TERMINATED	2013-03-01	Slow accrual	RECRUITMENT	5
NCT01102816	https://www.clinicaltrials.gov/ct2/show/NCT01102816	Acupuncture for Pain Management of Hemodialysis Patients	Korea Institute of Oriental Medicine	GOVERNMENT	SUPPORTIVE_CARE	INTERVENTIONAL	2010-05-01	NOT_APPLICABLE	OTHER	TERMINATED	2011-04-01	We failed to recruit enough patients by regular recruitment methods (i.e., newspaper ads, hospital postings, radios and television ads).	RECRUITMENT	1
NCT01100658	https://www.clinicaltrials.gov/ct2/show/NCT01100658	Effects of Methylphenidate on Attention Deficits in Childhood Cancer Survivors	University of Minnesota	UNIVERSITY	TREATMENT	INTERVENTIONAL	2010-05-01	NOT_APPLICABLE	DRUG	TERMINATED	2010-11-01	Due to slow accrual	RECRUITMENT	1
NCT01095887	https://www.clinicaltrials.gov/ct2/show/NCT01095887	Eculizumab to Prevent Antibody-mediated Rejection in ABO Blood Group Incompatible Living Donor Kidney Transplantation	Mayo Clinic	RESEARCH_HOSPITAL	TREATMENT	INTERVENTIONAL	2010-05-01	PHASE_1	DRUG	TERMINATED	2014-04-01	Poor enrollment	RECRUITMENT	6
NCT01079637	https://www.clinicaltrials.gov/ct2/show/NCT01079637	Midfoot Fusion Bolt (MFB) in the Early Stage of Diabetic-neuropathic Charcot Feet	AO Clinical Investigation and Publishing Documentation	RESEARCH_HOSPITAL	TREATMENT	INTERVENTIONAL	2010-05-01	NOT_APPLICABLE	PROCEDURE	TERMINATED	2013-05-01	The study was stopped because there were not enough eligible patients to complete the study.	OTHER	1
NCT01078974	https://www.clinicaltrials.gov/ct2/show/NCT01078974	Pomalidomide, Dexamethasone and Rituximab in Waldenstroms Macroglobulinemia	Steven P. Treon, MD, PhD	OTHER	TREATMENT	INTERVENTIONAL	2010-05-01	PHASE_1	DRUG	TERMINATED	2016-03-01	Safety concerns (IgM Flare)	OTHER	7
NCT01078376	https://www.clinicaltrials.gov/ct2/show/NCT01078376	A Comparative Single-Dose Pharmacokinetic (PK) and Safety Study of Azilsartan Medoxomil in Children With Hypertension and in Healthy Adults	Takeda	INDUSTRY	OTHER	INTERVENTIONAL	2010-05-01	PHASE_1	DRUG	TERMINATED	2013-09-01	Business Decision (see below)	BUSINESS	29
NCT01075789	https://www.clinicaltrials.gov/ct2/show/NCT01075789	Using Lignocaine Spray and Gel to Reduce the Pain Associated With Nasogastric Tube Insertion in Children	The University of Queensland	UNIVERSITY	PREVENTION	INTERVENTIONAL	2010-05-01	NOT_APPLICABLE	DRUG	TERMINATED	2011-03-01	Failure to recruit	RECRUITMENT	13
NCT01067144	https://www.clinicaltrials.gov/ct2/show/NCT01067144	Stanford Accelerated Recovery Trial (START)	Stanford University	UNIVERSITY	SUPPORTIVE_CARE	INTERVENTIONAL	2010-05-01	PHASE_3	DRUG	TERMINATED	2016-07-01	Trial met futility stopping point	FUTILITY	422
NCT01066702	https://www.clinicaltrials.gov/ct2/show/NCT01066702	Confirmatory Study of NeoCart in Knee Cartilage Repair	Histogenics Corporation	INDUSTRY	TREATMENT	INTERVENTIONAL	2010-05-01	PHASE_3	OTHER,PROCEDURE	TERMINATED	2019-03-01	company dissolution	OTHER	245
NCT01066598	https://www.clinicaltrials.gov/ct2/show/NCT01066598	A Study of Rituximab Combined With Prednisone for the Initial Treatment of Chronic Graft Versus Host Disease (cGVHD)	University Health Network, Toronto	UNIVERSITY	TREATMENT	INTERVENTIONAL	2010-05-01	PHASE_2	DRUG	TERMINATED	2011-08-01	Poor Accrual	RECRUITMENT	1
NCT01061580	https://www.clinicaltrials.gov/ct2/show/NCT01061580	BMAC Enhanced Coronary Artery Bypass Grafting (CABG)	Harvest Technologies	INDUSTRY	TREATMENT	INTERVENTIONAL	2010-05-01	PHASE_1	DEVICE	TERMINATED	2013-12-01		OTHER	-1
NCT01060345	https://www.clinicaltrials.gov/ct2/show/NCT01060345	A Pilot Study of Chemo-prevention of Green Tea in Women With Ductal Carcinoma in Situ	University of Chicago	UNIVERSITY	PREVENTION	INTERVENTIONAL	2010-05-01	PHASE_2	DRUG	TERMINATED	2015-09-01	Drug no longer available	OTHER	20
NCT01053507	https://www.clinicaltrials.gov/ct2/show/NCT01053507	Treximet for Prevention of Post Traumatic Headache Associated With Cognitive Dysfunction	Cady, Roger, M.D.	UNIVERSITY	PREVENTION	INTERVENTIONAL	2010-05-01	PHASE_4	DRUG	TERMINATED	2012-11-01	Enrollment rate was slower than anticipated.	RECRUITMENT	23
NCT01044589	https://www.clinicaltrials.gov/ct2/show/NCT01044589	Comparison of the Efficacy of a Biological Implant to Reinforce Overlapping Sphincter Repair Versus Overlapping Sphincter Repair Alone	Massarat Zutshi	OTHER	TREATMENT	INTERVENTIONAL	2010-05-01	NOT_APPLICABLE	DEVICE,OTHER	TERMINATED	2014-12-01	The study was stopped due to low enrollment	RECRUITMENT	13
NCT01027923	https://www.clinicaltrials.gov/ct2/show/NCT01027923	IV Plerixafor With Mitoxantrone Etoposide and Cytarabine for Acute Myeloid Leukemia (AML)	Washington University School of Medicine	UNIVERSITY	TREATMENT	INTERVENTIONAL	2010-05-01	PHASE_1	DRUG	TERMINATED	2011-09-01	Withdrawal of support from sponsor	OTHER	6
NCT01025570	https://www.clinicaltrials.gov/ct2/show/NCT01025570	A Study Evaluating Gemcitabine Plus Bosutinib for Patients With Resected Pancreatic Cancer	University of California, San Francisco	UNIVERSITY	TREATMENT	INTERVENTIONAL	2010-05-01	PHASE_1	DRUG	TERMINATED	2013-06-01	Terminated due to slow accrual	RECRUITMENT	3
NCT01025271	https://www.clinicaltrials.gov/ct2/show/NCT01025271	Cerebrospinal Fluid Pharmacokinetics of Daptomycin	University of Pittsburgh	UNIVERSITY	DIAGNOSIS	INTERVENTIONAL	2010-05-01	NOT_APPLICABLE	DRUG	TERMINATED	2011-05-01	unable to enroll subjects study stopped due to lack of enrollment	RECRUITMENT	2
NCT01007695	https://www.clinicaltrials.gov/ct2/show/NCT01007695	Molecular Signature of Valproic Acid in Breast Cancer With Functional Imaging Assessment - a Pilot	University of Utah	UNIVERSITY	TREATMENT	INTERVENTIONAL	2010-05-01	PHASE_1	DRUG	TERMINATED	2015-05-01	Enrollment was going slowly and needed to be closed.	RECRUITMENT	31
NCT01007214	https://www.clinicaltrials.gov/ct2/show/NCT01007214	Guided Biopsy for Mapping Prostate Cancer	Roswell Park Cancer Institute	UNIVERSITY	DIAGNOSIS	INTERVENTIONAL	2010-05-01	NOT_APPLICABLE	PROCEDURE	TERMINATED	2014-02-01	Not able to meet accrual	RECRUITMENT	7
NCT00997516	https://www.clinicaltrials.gov/ct2/show/NCT00997516	Single-incision Laparoscopic (SILS) Versus Conventional Laparoscopic Appendectomy for the Treatment of Acute Appendicitis	University of California, San Francisco	UNIVERSITY	TREATMENT	INTERVENTIONAL	2010-05-01	NOT_APPLICABLE	PROCEDURE	TERMINATED	2014-01-01	Planned interim analysis showed worse outcomes in experimental group	FUTILITY	75
NCT00992732	https://www.clinicaltrials.gov/ct2/show/NCT00992732	Study of HQK-1004 and Valganciclovir to Treat Epstein-Barr Virus (EBV) - Positive Lymphoid Malignancies or Lymphoproliferative Disorders	HemaQuest Pharmaceuticals Inc.	INDUSTRY	TREATMENT	INTERVENTIONAL	2010-05-01	PHASE_2	DRUG	TERMINATED	0001-01-01		OTHER	1
NCT00985946	https://www.clinicaltrials.gov/ct2/show/NCT00985946	Study of Panobinostat in Patients With Neuroendocrine Tumors	University of Wisconsin, Madison	UNIVERSITY	TREATMENT	INTERVENTIONAL	2010-05-01	PHASE_2	DRUG	TERMINATED	2015-04-01	Study did not meet statistical requirements to continue.	OTHER	15
NCT00981331	https://www.clinicaltrials.gov/ct2/show/NCT00981331	Changes in the Ankle Range of Motion Following Subtalar Joint Manipulation	Canadian Memorial Chiropractic College	UNIVERSITY	TREATMENT	INTERVENTIONAL	2010-05-01	NOT_APPLICABLE	PROCEDURE	TERMINATED	2018-07-16	Investigators and resources are no longer available for completion of the study due to retirements, relocations and reassignments.	INVESTIGATOR	28
NCT00967798	https://www.clinicaltrials.gov/ct2/show/NCT00967798	Prevention of Cystic Fibrosis Diabetes	Emory University	UNIVERSITY	PREVENTION	INTERVENTIONAL	2010-05-01	PHASE_3	DRUG	TERMINATED	2017-12-31	Could not achieve target enrollment	RECRUITMENT	33
NCT00962299	https://www.clinicaltrials.gov/ct2/show/NCT00962299	Effectiveness of Inhaled Corticosteroids in Preschool Children With Acute Dyspnea and Wheeze	Princess Amalia Childrens Clinic	RESEARCH_HOSPITAL	TREATMENT	INTERVENTIONAL	2010-05-01	PHASE_4	DRUG	TERMINATED	2012-01-01	recruitment was unsuccesfull, only 7 patient have been included untill 2012	RECRUITMENT	7
NCT00928941	https://www.clinicaltrials.gov/ct2/show/NCT00928941	Neural Correlates of Cognitive Rehabilitation in Post-Traumatic Stress Disorder (PTSD)	US Department of Veterans Affairs	GOVERNMENT	TREATMENT	INTERVENTIONAL	2010-05-01	NOT_APPLICABLE	OTHER	TERMINATED	2011-12-01	The PI has left the project and the VA, as of 3/2011	INVESTIGATOR	-1
NCT00907413	https://www.clinicaltrials.gov/ct2/show/NCT00907413	Photodynamic Therapy (PDT) Trial for Palliation of Cholangiocarcinoma	Weill Medical College of Cornell University	RESEARCH_HOSPITAL	TREATMENT	INTERVENTIONAL	2010-05-01	PHASE_3	PROCEDURE	TERMINATED	2011-06-01	PI relocated and reopened trial in new university	INVESTIGATOR	50
NCT00767338	https://www.clinicaltrials.gov/ct2/show/NCT00767338	Microsurgical Varicocelectomy Versus No Surgery in Men With a Palpable Varicocele and an Abnormal Semen Analysis	Yale University	UNIVERSITY	TREATMENT	INTERVENTIONAL	2010-05-01	PHASE_3	OTHER,PROCEDURE	TERMINATED	2011-11-01	The DSMB recommended stopping the study because of concerns about the dismal recruitment, the drain on network resources, and the need for a study redesign.	RECRUITMENT	3
NCT01133678	https://www.clinicaltrials.gov/ct2/show/NCT01133678	Study in Locally Advanced Squamous Cell Carcinoma of Head and Neck	University of Chicago	UNIVERSITY	TREATMENT	INTERVENTIONAL	2010-05-04	PHASE_2	DRUG	TERMINATED	2015-01-01	Primary endpoint reached futility boundary	FUTILITY	50
NCT01039376	https://www.clinicaltrials.gov/ct2/show/NCT01039376	Ofatumumab Maintenance Treatment vs No Further Treatment in Relapsed CLL Responding to Induction Therapy	Novartis Pharmaceuticals	INDUSTRY	TREATMENT	INTERVENTIONAL	2010-05-06	PHASE_3	OTHER	TERMINATED	2018-06-26	Sponsor decision	BUSINESS	480
NCT03463980	https://www.clinicaltrials.gov/ct2/show/NCT03463980	Compassion Meditation and ReliefLink App for Suicidal, Low-Income, African Americans	Emory University	UNIVERSITY	PREVENTION	INTERVENTIONAL	2010-05-13	NOT_APPLICABLE	OTHER	TERMINATED	2021-10-22	The study was terminated during the pandemic as data collection could not be completed any further, and personnel changes did not allow for completion. At the time of termination, enough data was collected for a publication, all benchmarks were met.	COVID	456
NCT01431677	https://www.clinicaltrials.gov/ct2/show/NCT01431677	Muscle Biopsies in Healthy Volunteers	National Institute on Aging (NIA)	GOVERNMENT	OTHER	INTERVENTIONAL	2010-05-17	NOT_APPLICABLE	PROCEDURE	TERMINATED	2014-07-29		OTHER	22
NCT01147042	https://www.clinicaltrials.gov/ct2/show/NCT01147042	Biochemical Response to Interferon-Gamma in Subjects With Specific Gene Mutation in Chronic Granulomatous Disease	National Institute of Allergy and Infectious Diseases (NIAID)	GOVERNMENT	TREATMENT	INTERVENTIONAL	2010-05-18	PHASE_4	DRUG	TERMINATED	2014-11-14	Early termination due to only 2 subjects completing trial.	OTHER	2
NCT01117051	https://www.clinicaltrials.gov/ct2/show/NCT01117051	Prucalopride Effects on Subjects With Chronic Non-cancer Pain Suffering From Opioid Induced Constipation	Shire	INDUSTRY	TREATMENT	INTERVENTIONAL	2010-05-19	PHASE_3	DRUG	TERMINATED	2012-08-13	The study was stopped by the sponsor based on a non-safety related business priority decision	BUSINESS	174
NCT01134601	https://www.clinicaltrials.gov/ct2/show/NCT01134601	A Phase I Study of AZD6244 in Combination With Capecitabine and Radiotherapy in Locally Advanced Adenocarcinoma of the Rectum	National Cancer Institute (NCI)	GOVERNMENT	TREATMENT	INTERVENTIONAL	2010-05-24	PHASE_1	DRUG,PROCEDURE	TERMINATED	2012-10-22	As per Cancer Therapy Evaluation Program (CTEP), this protocol has only enrolled one participant and it is unlikely that the study will be able to be completed successfully. CTEP slated the protocol to be administratively closed.	RECRUITMENT	1
NCT00615784	https://www.clinicaltrials.gov/ct2/show/NCT00615784	Phase II Study of Bexarotene in Patients With Acute Myeloid Leukemia	Abramson Cancer Center of the University of Pennsylvania	RESEARCH_HOSPITAL	TREATMENT	INTERVENTIONAL	2010-05-25	PHASE_2	DRUG	TERMINATED	2013-11-08	Study terminated. Eisais Targretin acquired by another pharmaceutical company.	OTHER	24
NCT01047319	https://www.clinicaltrials.gov/ct2/show/NCT01047319	A Study to Evaluate the Long-term Safety, Tolerability and Effect of Daily Oral Laquinimod 0.6 mg on Disease Course in Subjects With Relapsing Multiple Sclerosis	Teva Branded Pharmaceutical Products R&D, Inc.	INDUSTRY	TREATMENT	INTERVENTIONAL	2010-05-27	PHASE_3	DRUG	TERMINATED	2017-06-30	Sponsor terminated RRMS studies as sufficient long term clinical data was collected for the study drug in the relevant dose	OTHER	1047
NCT00991029	https://www.clinicaltrials.gov/ct2/show/NCT00991029	Platelet-Oriented Inhibition in New TIA and Minor Ischemic Stroke (POINT) Trial	University of California, San Francisco	UNIVERSITY	TREATMENT	INTERVENTIONAL	2010-05-28	PHASE_3	DRUG	TERMINATED	2018-04-09	The trial was halted by the DSMB.	OTHER	4881
NCT01110954	https://www.clinicaltrials.gov/ct2/show/NCT01110954	Fluorescence-guided Resection in Breast Cancer	photonamic GmbH & Co. KG	INDUSTRY	DIAGNOSIS	INTERVENTIONAL	2010-05-31	PHASE_2	DRUG	TERMINATED	2012-12-20	Insufficient recruitment	RECRUITMENT	8
NCT01076400	https://www.clinicaltrials.gov/ct2/show/NCT01076400	A Study of MK-1775 in Combination With Topotecan/Cisplatin in Participants With Cervical Cancer (MK-1775-008)	Merck Sharp & Dohme LLC	INDUSTRY	TREATMENT	INTERVENTIONAL	2010-05-31	PHASE_1	DRUG	TERMINATED	2011-06-13	The sponsor permanently suspended new enrollment into the trial and discontinued the study; which was not related to any concerns over product safety.	RECRUITMENT	7
NCT02711241	https://www.clinicaltrials.gov/ct2/show/NCT02711241	Optimal Analgesia in Acute Gastroenteritis	Hadassah Medical Organization	RESEARCH_HOSPITAL	TREATMENT	INTERVENTIONAL	2010-06-01	PHASE_3	DRUG	TERMINATED	2010-12-01	Not enough patients	RECRUITMENT	15
NCT02245074	https://www.clinicaltrials.gov/ct2/show/NCT02245074	Non Invasive Evaluation of Bronchial Inflammation in Infants : a Study of the Sputum Cellularity After Hypertonic Saline Induction	University Hospital, Rouen	RESEARCH_HOSPITAL	OTHER	INTERVENTIONAL	2010-06-01	NOT_APPLICABLE	OTHER	TERMINATED	2012-08-01	lack of recruitment	RECRUITMENT	34
NCT02086708	https://www.clinicaltrials.gov/ct2/show/NCT02086708	Ultrasound Method to Measure Fibrosis of the Liver in Children	Massachusetts General Hospital	RESEARCH_HOSPITAL	DIAGNOSIS	INTERVENTIONAL	2010-06-01	NOT_APPLICABLE	DEVICE	TERMINATED	2015-03-01	The technology showed rapid acceptance in the general population and we halted our feasibility demonstration study.	OTHER	24
NCT02012777	https://www.clinicaltrials.gov/ct2/show/NCT02012777	Propanolol and Red Cell Adhesion Non-asthmatic Children Sickle Cell Disease	University of Miami	UNIVERSITY	TREATMENT	INTERVENTIONAL	2010-06-01	PHASE_1	DRUG	TERMINATED	2013-04-03	Inability to recruit patients into the study.	RECRUITMENT	9
NCT01861665	https://www.clinicaltrials.gov/ct2/show/NCT01861665	Marcaine Use in Laparoscopic Gynecological Surgery	Weill Medical College of Cornell University	RESEARCH_HOSPITAL	TREATMENT	INTERVENTIONAL	2010-06-01	NOT_APPLICABLE	DRUG	TERMINATED	2017-01-01	Investigator no longer recruiting subjects.	RECRUITMENT,INVESTIGATOR	27
NCT01812655	https://www.clinicaltrials.gov/ct2/show/NCT01812655	Comparison of Virtual Reality and Passive Distraction on Burn Wound Care Pain in Adolescents	University of Arkansas	UNIVERSITY	SUPPORTIVE_CARE	INTERVENTIONAL	2010-06-01	NOT_APPLICABLE	OTHER,DEVICE	TERMINATED	2012-04-01	Early termination of study due to fewer subjects available than expected resulting in small sample size.	OTHER	30
NCT01751282	https://www.clinicaltrials.gov/ct2/show/NCT01751282	Study of the Effectiveness of Autologous Bone Marrow-Derived Mesenchymal Stem Cells in Fibrin to Treat Chronic Wounds	Roger Williams Medical Center	RESEARCH_HOSPITAL	TREATMENT	INTERVENTIONAL	2010-06-01	PHASE_1	OTHER	TERMINATED	2015-06-01	Left Institution where study was approved	OTHER	5
NCT01639638	https://www.clinicaltrials.gov/ct2/show/NCT01639638	Recurrent and Nonrecurrent Condyloma Treatment	Laboratorio Elea Phoenix S.A.	INDUSTRY	TREATMENT	INTERVENTIONAL	2010-06-01	PHASE_2	DRUG	TERMINATED	2014-12-01		OTHER	132
NCT01637896	https://www.clinicaltrials.gov/ct2/show/NCT01637896	A Comparison Between Paclitaxel-eluting Balloon in Combination With BMS Implantation vs Conventional Balloon and DES Implantation	Leonardo Bolognese, MD	OTHER	TREATMENT	INTERVENTIONAL	2010-06-01	PHASE_4	DEVICE	TERMINATED	2012-07-01	the study was halted after an interim analysis perfomed for a perceived excess of target vessel revascularization in the DEB+BMS arm	FUTILITY	125
NCT01561495	https://www.clinicaltrials.gov/ct2/show/NCT01561495	Proton Radiotherapy for Extremity Soft Tissue Sarcoma	Abramson Cancer Center of the University of Pennsylvania	RESEARCH_HOSPITAL	TREATMENT	INTERVENTIONAL	2010-06-01	PHASE_2	OTHER	TERMINATED	2017-02-03	Sponsor Request- Global low enrollment	RECRUITMENT	1
NCT01542255	https://www.clinicaltrials.gov/ct2/show/NCT01542255	Metronomic Therapy in Patients With Metastatic Melanoma	Dartmouth-Hitchcock Medical Center	RESEARCH_HOSPITAL	TREATMENT	INTERVENTIONAL	2010-06-01	PHASE_2	DRUG	TERMINATED	2013-01-01	Low accrual not allowing to support statistical endpoints	RECRUITMENT	7
NCT01515384	https://www.clinicaltrials.gov/ct2/show/NCT01515384	A Trial of 18F-AV-133 Positron Emission Tomography (PET)	Avid Radiopharmaceuticals	INDUSTRY	DIAGNOSIS	INTERVENTIONAL	2010-06-01	PHASE_1	DRUG	TERMINATED	2013-02-01		OTHER	19
NCT01484405	https://www.clinicaltrials.gov/ct2/show/NCT01484405	Anterolateral Versus Posterior Approach for Total Hip Arthroplasty After Displaced Femoral Neck Fracture	Florida Orthopaedic Institute	NETWORK	TREATMENT	INTERVENTIONAL	2010-06-01	NOT_APPLICABLE	PROCEDURE	TERMINATED	2013-11-01	Low enrollment.	RECRUITMENT	16
NCT01369121	https://www.clinicaltrials.gov/ct2/show/NCT01369121	Tolerability Study of Xerecept® in Pediatric Patients	Celtic Pharma Development Services	INDUSTRY	TREATMENT	INTERVENTIONAL	2010-06-01	PHASE_1	DRUG	TERMINATED	2013-03-01	Single subject remained on study - transferred to compassionate use	OTHER	15
NCT01369433	https://www.clinicaltrials.gov/ct2/show/NCT01369433	A Rollover Protocol to Allow Continued Access to Tivozanib (AV 951) for Subjects Enrolled in Other Tivozanib Protocols	AVEO Pharmaceuticals, Inc.	INDUSTRY	TREATMENT	INTERVENTIONAL	2010-06-01	NOT_APPLICABLE	DRUG	TERMINATED	2015-10-01	Lack of new studies contributing subjects to this study	OTHER	225
NCT01358708	https://www.clinicaltrials.gov/ct2/show/NCT01358708	Treatment of Diarrhea-predominant Irritable Bowel Syndrome (IBS-D) With LACTEOL® 340 mg	Forest Laboratories	INDUSTRY	TREATMENT	INTERVENTIONAL	2010-06-01	PHASE_3	DRUG	TERMINATED	2011-09-01	Administrative reasons	BUSINESS	26
NCT01326923	https://www.clinicaltrials.gov/ct2/show/NCT01326923	Induction Chemo Then Concurrent Chemoradiotherapy With Cetuximab in Locally Advanced Head and Neck Squamous Cell Cancer	Louisiana State University Health Sciences Center Shreveport	UNIVERSITY	TREATMENT	INTERVENTIONAL	2010-06-01	PHASE_2	DRUG	TERMINATED	2014-02-01	Principle Investigator left the institution.	INVESTIGATOR	7
NCT01319188	https://www.clinicaltrials.gov/ct2/show/NCT01319188	Ranibizumab and the Risk of Arterial Thromboembolic Events	Ural State Medical University	RESEARCH_HOSPITAL	SCREENING	INTERVENTIONAL	2010-06-01	PHASE_4	OTHER,DRUG,PROCEDURE	TERMINATED	2015-04-01	The study was terminated under the political pressure of the Federal Security Service of the Russian Federation (FSB) and the Russian Society of Cardiology	OTHER	380
NCT01308294	https://www.clinicaltrials.gov/ct2/show/NCT01308294	Immunotherapy of HLA-A2 Positive Stage II-IV Melanoma Patients	Centre Hospitalier Universitaire Vaudois	RESEARCH_HOSPITAL	TREATMENT	INTERVENTIONAL	2010-06-01	PHASE_1	OTHER	TERMINATED	2014-04-01	Low enrollment rate	RECRUITMENT	16
NCT01303679	https://www.clinicaltrials.gov/ct2/show/NCT01303679	1st Line Treatment of Bevacizumab-Taxane vs Bevacizumab-Exemestane in Metastatic Breast Cancer	ARCAGY/ GINECO GROUP	OTHER	TREATMENT	INTERVENTIONAL	2010-06-01	PHASE_3	DRUG	TERMINATED	2018-05-01	Not reveal any significant difference between the 2 treatment arms	OTHER	117
NCT01285635	https://www.clinicaltrials.gov/ct2/show/NCT01285635	A Study of AT-101 in Combination With Docetaxel in Squamous Cell Carcinoma Of The Head and Neck	University of Michigan Rogel Cancer Center	RESEARCH_HOSPITAL	TREATMENT	INTERVENTIONAL	2010-06-01	PHASE_2	DRUG	TERMINATED	2015-09-01	drug is no longer manufactured	OTHER	35
NCT01252238	https://www.clinicaltrials.gov/ct2/show/NCT01252238	Assessment of Renin Inhibition on Insulin Sensitivity, Diastolic Function and Aortic Compliance	Brigham and Womens Hospital	RESEARCH_HOSPITAL	TREATMENT	INTERVENTIONAL	2010-06-01	NOT_APPLICABLE	DRUG	TERMINATED	2012-12-01	Study sponsor terminated study due to AEs reported with valsartan and aliskiren	OTHER	24
NCT01227681	https://www.clinicaltrials.gov/ct2/show/NCT01227681	Study of the Neuro-protective Effect of Granulocyte-colony Stimulating Factor on Early Stage Parkinsons Disease	Buddhist Tzu Chi General Hospital	RESEARCH_HOSPITAL	TREATMENT	INTERVENTIONAL	2010-06-01	PHASE_2	DRUG	TERMINATED	2013-12-01	Difficulty in Recruitment	RECRUITMENT	4
NCT01208220	https://www.clinicaltrials.gov/ct2/show/NCT01208220	Effectiveness Study of Santyl Ointment to Treat Pressure Ulcers	Louisiana State University Health Sciences Center Shreveport	UNIVERSITY	TREATMENT	INTERVENTIONAL	2010-06-01	NOT_APPLICABLE	OTHER,DEVICE	TERMINATED	2011-12-01	Low enrollment of qualified subjects	RECRUITMENT	2
NCT01202110	https://www.clinicaltrials.gov/ct2/show/NCT01202110	Early Propranolol After Traumatic Brain Injury: Phase II	Cedars-Sinai Medical Center	RESEARCH_HOSPITAL	TREATMENT	INTERVENTIONAL	2010-06-01	PHASE_2	DRUG	TERMINATED	2015-02-01		OTHER	10
NCT01194869	https://www.clinicaltrials.gov/ct2/show/NCT01194869	Preoperative Trial of Sorafenib in Combination With Cisplatin Followed by Paclitaxel for Early Stage Breast Cancer	Emory University	UNIVERSITY	TREATMENT	INTERVENTIONAL	2010-06-01	PHASE_2	DRUG	TERMINATED	2015-06-01	Slow accrual, availability of other clinical options	RECRUITMENT	25
NCT01193491	https://www.clinicaltrials.gov/ct2/show/NCT01193491	Dose Escalation of IPI-493 in Hematologic Malignancies	Infinity Pharmaceuticals, Inc.	INDUSTRY	TREATMENT	INTERVENTIONAL	2010-06-01	PHASE_1	DRUG	TERMINATED	2011-07-01	Drug exposure of retaspimycin HCl was superior to IPI-493, Infinity will focus on Retaspimycin HCL	INVESTIGATOR	4
NCT01192321	https://www.clinicaltrials.gov/ct2/show/NCT01192321	Visual Outcomes After Bilateral Surgical Cataract Phacoemulsification: AcrySof Toric IOL Implantation Compared to Monofocal IOL Implantation	Alcon Research	INDUSTRY	TREATMENT	INTERVENTIONAL	2010-06-01	PHASE_4	DEVICE	TERMINATED	2010-12-01	Business decision to close study based on low enrollment	RECRUITMENT,BUSINESS	9
NCT01190163	https://www.clinicaltrials.gov/ct2/show/NCT01190163	Open Label Comparative Trial of Dinoprostone Plus or Minus Oxytocin Versus Oxytocin Alone in Cervical Ripening for Labor Induction	Ferring Pharmaceuticals	INDUSTRY	TREATMENT	INTERVENTIONAL	2010-06-01	PHASE_4	DRUG	TERMINATED	2012-01-01	Study was early terminated due to problems enrolling adequate number of patients	RECRUITMENT	170
NCT01190644	https://www.clinicaltrials.gov/ct2/show/NCT01190644	Study to Evaluate Effect of a Single Dose of Sotatercept (ACE-011) on Red Blood Cell Mass and Plasma Volume in Subjects With Solid Tumors	Celgene	INDUSTRY	SUPPORTIVE_CARE	INTERVENTIONAL	2010-06-01	PHASE_2	DRUG	TERMINATED	2012-09-18	Isotope needed to conduct RBC/PV analysis (primary endpoint) no longer available from manufacturer. No alternatives available for use.	OTHER	4
NCT01189409	https://www.clinicaltrials.gov/ct2/show/NCT01189409	Polyethylene Glycol (PEG) Versus Sennosides Study in Opioid-Induced Constipation in Cancer Patients	British Columbia Cancer Agency	OTHER	SUPPORTIVE_CARE	INTERVENTIONAL	2010-06-01	PHASE_4	DRUG	TERMINATED	2018-10-01	This study was terminated based on results of interim analysis.	FUTILITY	70
NCT01183637	https://www.clinicaltrials.gov/ct2/show/NCT01183637	Evaluation of an Acellular Osteochondral Graft for Cartilage LEsions Pilot Trial	Kensey Nash Corporation	INDUSTRY	TREATMENT	INTERVENTIONAL	2010-06-01	PHASE_2	DEVICE,PROCEDURE	TERMINATED	2014-05-01	Study enrollment rate was far slower than anticipated. Study was stopped for business purposes.	RECRUITMENT,BUSINESS	2
NCT01183442	https://www.clinicaltrials.gov/ct2/show/NCT01183442	Vitamin D Supplementation in CAD and Postchallenge Hyperglycemia	Medical University of Graz	RESEARCH_HOSPITAL	TREATMENT	INTERVENTIONAL	2010-06-01	PHASE_3	DRUG	TERMINATED	2012-11-01	unable to recruit	RECRUITMENT	22
NCT01182233	https://www.clinicaltrials.gov/ct2/show/NCT01182233	Total Skeletal Irradiation in Multiple Myeloma Before Second Autologous Hematopoietic Stem Cell Transplantation	University of Rochester	UNIVERSITY	TREATMENT	INTERVENTIONAL	2010-06-01	PHASE_1	OTHER	TERMINATED	2014-09-01	low enrollment	RECRUITMENT	4
NCT01172444	https://www.clinicaltrials.gov/ct2/show/NCT01172444	Clinical Trial With Mesalamine 1g Suppositories	Sandoz	INDUSTRY	TREATMENT	INTERVENTIONAL	2010-06-01	PHASE_3	DRUG	TERMINATED	2012-12-01	Enrollment difficulties	RECRUITMENT	158
NCT01162889	https://www.clinicaltrials.gov/ct2/show/NCT01162889	Study To Assess The Safety And Tolerability Of Increasing Single Doses Of ATR-107 (PF-05230900) In Healthy People	Pfizer	INDUSTRY	OTHER	INTERVENTIONAL	2010-06-01	PHASE_1	DRUG	TERMINATED	2012-01-01	See termination reason in detailed description.	OTHER	70
NCT01160445	https://www.clinicaltrials.gov/ct2/show/NCT01160445	Phase II Study of Aldesleukin (IL-2) Following the Administration of Zanolimumab (Anti-CD4mAb) in Metastatic Melanoma and Metastatic Renal Cancer	National Cancer Institute (NCI)	GOVERNMENT	TREATMENT	INTERVENTIONAL	2010-06-01	PHASE_2	DRUG	TERMINATED	2012-01-01	The study was terminated because we were not able to obtain the study drug.	OTHER	9
NCT01159301	https://www.clinicaltrials.gov/ct2/show/NCT01159301	Entinostat and Sorafenib Tosylate in Treating Patients With Advanced or Metastatic Solid Tumors or Refractory or Relapsed Acute Myeloid Leukemia	National Cancer Institute (NCI)	GOVERNMENT	TREATMENT	INTERVENTIONAL	2010-06-01	PHASE_1	OTHER,DRUG	TERMINATED	0001-01-01		OTHER	44
NCT01159314	https://www.clinicaltrials.gov/ct2/show/NCT01159314	Baerveldt Plate Area Comparison (BPAC)	Johns Hopkins University	UNIVERSITY	TREATMENT	INTERVENTIONAL	2010-06-01	NOT_APPLICABLE	PROCEDURE	TERMINATED	2017-12-04	Inadequate recruitment	RECRUITMENT	69
NCT01157533	https://www.clinicaltrials.gov/ct2/show/NCT01157533	Utility of Vancomycin Loading: A Pharmacokinetic Analysis in Critically Ill Patients	M.D. Anderson Cancer Center	RESEARCH_HOSPITAL	TREATMENT	INTERVENTIONAL	2010-06-01	NOT_APPLICABLE	DRUG	TERMINATED	2012-01-01	Low Accrual.	RECRUITMENT	1
NCT01156519	https://www.clinicaltrials.gov/ct2/show/NCT01156519	Contribution of Salivary Cortisol in the Detection of Infra-clinic Cortisol Adenoma (ACIC)	Nantes University Hospital	RESEARCH_HOSPITAL	DIAGNOSIS	INTERVENTIONAL	2010-06-01	NOT_APPLICABLE	OTHER	TERMINATED	2014-03-01	Number of patients with a serum cortisol > 18 ng/ml reached	OTHER	514
NCT01156922	https://www.clinicaltrials.gov/ct2/show/NCT01156922	B-cell Depletion Using the Monoclonal Anti-CD20 Antibody Rituximab in Very Severe Chronic Fatigue Syndrome	Haukeland University Hospital	RESEARCH_HOSPITAL	TREATMENT	INTERVENTIONAL	2010-06-01	PHASE_2	DRUG	TERMINATED	2016-04-01	Difficulties in logistics handling the very severe patients (travel, hospital stay, follow-up)	OTHER	8
NCT01156051	https://www.clinicaltrials.gov/ct2/show/NCT01156051	Effect of Guanfacine Extended-Release on Attention Deficit Hyperactivity Disorder (ADHD)-Associated Insomnia	Childrens Specialized Hospital	RESEARCH_HOSPITAL	TREATMENT	INTERVENTIONAL	2010-06-01	PHASE_4	DRUG	TERMINATED	2012-02-01	extended beyond completion date; chose to close out rather than renew IRB review	OTHER	29
NCT01156415	https://www.clinicaltrials.gov/ct2/show/NCT01156415	Open-label Long Term (52 Weeks) Safety and Tolerability of Agomelatine Sublingual Tablets in Major Depressive Disorder (MDD)	Novartis Pharmaceuticals	INDUSTRY	TREATMENT	INTERVENTIONAL	2010-06-01	PHASE_3	DRUG	TERMINATED	2011-10-01		OTHER	837
NCT01155518	https://www.clinicaltrials.gov/ct2/show/NCT01155518	Hypogonadism in Young Men With Type 2 Diabetes	State University of New York at Buffalo	UNIVERSITY	TREATMENT	INTERVENTIONAL	2010-06-01	PHASE_2	DRUG	TERMINATED	2013-12-01	lack of funding	FINANCIAL	5
NCT01155336	https://www.clinicaltrials.gov/ct2/show/NCT01155336	The Effects of Lovaza® in Acute Myocardial Infarction	University of Rochester	UNIVERSITY	TREATMENT	INTERVENTIONAL	2010-06-01	PHASE_1	DRUG	TERMINATED	2011-05-01	Only 5 individuals were able to be recruited.	RECRUITMENT	4
NCT01153061	https://www.clinicaltrials.gov/ct2/show/NCT01153061	Endoscopic Closure of Tracheoesophageal Fistulas With Occluder Device	University of Sao Paulo	UNIVERSITY	TREATMENT	INTERVENTIONAL	2010-06-01	PHASE_4	DEVICE	TERMINATED	2012-12-01	The study was terminated because the rate of prothesis dislocation was too high.	OTHER	4
NCT01151449	https://www.clinicaltrials.gov/ct2/show/NCT01151449	Gamma-secretase/Notch Signalling Pathway Inhibitor RO4929097 in Treating Patients With Advanced, Metastatic, or Recurrent Triple Negative Invasive Breast Cancer	National Cancer Institute (NCI)	GOVERNMENT	TREATMENT	INTERVENTIONAL	2010-06-01	PHASE_2	OTHER,DRUG	TERMINATED	2015-08-01	Administratively Complete	OTHER	6
NCT01151215	https://www.clinicaltrials.gov/ct2/show/NCT01151215	Study of Anastrozole +/- AZD8931 in Postmenopausal Women With Endocrine Therapy Naive Breast Cancer	AstraZeneca	INDUSTRY	TREATMENT	INTERVENTIONAL	2010-06-01	PHASE_2	DRUG	TERMINATED	2013-01-01	Futility	FUTILITY	482
NCT01150812	https://www.clinicaltrials.gov/ct2/show/NCT01150812	Oral AZD8165 After Single Oral Ascending Doses in Healthy Male Subjects	AstraZeneca	INDUSTRY	OTHER	INTERVENTIONAL	2010-06-01	PHASE_1	DRUG	TERMINATED	2010-08-01	The study pharmacodynamic stopping criteria were met after the first dosing group	OTHER	9
NCT01149031	https://www.clinicaltrials.gov/ct2/show/NCT01149031	Low Level Laser Therapy for the Treatment of Provoked Vestibulodynia	Hadassah Medical Organization	RESEARCH_HOSPITAL	TREATMENT	INTERVENTIONAL	2010-06-01	NOT_APPLICABLE	DEVICE	TERMINATED	2013-12-01		OTHER	34
NCT01148966	https://www.clinicaltrials.gov/ct2/show/NCT01148966	Aminolevulinic Acid During Surgery in Treating Patients With Malignant Brain Tumors	University of Washington	UNIVERSITY	TREATMENT	INTERVENTIONAL	2010-06-01	PHASE_1	DRUG,PROCEDURE,OTHER	TERMINATED	0001-01-01		OTHER	6
NCT01148186	https://www.clinicaltrials.gov/ct2/show/NCT01148186	An Intervention Study to Reduce the Use and Impact of Potentially Inappropriate Medications Among Older Adults	Centre de Recherche de lInstitut Universitaire de Geriatrie de Montreal	UNIVERSITY	HEALTH_SERVICES	INTERVENTIONAL	2010-06-01	PHASE_4	OTHER	TERMINATED	2013-05-01	Study funding period reached conclusion. Sample size sufficient to complete the analysis on benzodiazepines.	FINANCIAL	300
NCT01145404	https://www.clinicaltrials.gov/ct2/show/NCT01145404	Trial of Lapatinib Versus Lapatinib With Capecitabine in Her2+ Metastatic Gastro-Esophageal Cancer	National Center for Tumor Diseases, Heidelberg	GOVERNMENT	TREATMENT	INTERVENTIONAL	2010-06-01	PHASE_2	DRUG	TERMINATED	2013-10-01	Changes of SoC for third line therapy resulting in poor recruitment	RECRUITMENT	-1
NCT01144403	https://www.clinicaltrials.gov/ct2/show/NCT01144403	A Study of MabThera (Rituximab) Addition to Regularly Prescribed Chemotherapy in Patients With Untreated Mantle Cell Lymphoma.	Hoffmann-La Roche	INDUSTRY	TREATMENT	INTERVENTIONAL	2010-06-01	PHASE_2	DRUG	TERMINATED	2014-08-01		OTHER	8
NCT01143311	https://www.clinicaltrials.gov/ct2/show/NCT01143311	Role of microRNA in the Development of Cutaneous Squamous Cell Carcinoma	Centre Hospitalier Universitaire de Nice	RESEARCH_HOSPITAL	BASIC_SCIENCE	INTERVENTIONAL	2010-06-01	NOT_APPLICABLE	OTHER	TERMINATED	2011-04-01		OTHER	-1
NCT01143272	https://www.clinicaltrials.gov/ct2/show/NCT01143272	Probiotic Saccharomyces Boulardii for the Prevention of Antibiotic-associated Diarrhoea	Bernhard Nocht Institute for Tropical Medicine	GOVERNMENT	PREVENTION	INTERVENTIONAL	2010-06-01	PHASE_3	DRUG	TERMINATED	2012-10-01	Masked independent interim analysis: completion of the trial was unlikely.	FUTILITY	477
NCT01138761	https://www.clinicaltrials.gov/ct2/show/NCT01138761	Health Literacy for Children With Atopic Dermatitis and Their Caregivers	University of Missouri-Columbia	UNIVERSITY	HEALTH_SERVICES	INTERVENTIONAL	2010-06-01	NOT_APPLICABLE	OTHER	TERMINATED	2011-10-01	Enrollment was significantly under target.	RECRUITMENT	33
NCT01139164	https://www.clinicaltrials.gov/ct2/show/NCT01139164	Allogeneic Hematopoietic Stem Cell Transplantation With Reduced Intensity Pre-transplant Conditioning for the Treatment of High-risk Hematological Malignancies (V3)	Medical University of South Carolina	RESEARCH_HOSPITAL	TREATMENT	INTERVENTIONAL	2010-06-01	PHASE_2	DRUG	TERMINATED	2015-12-01	Study halted prematurely due to low accrual.	RECRUITMENT	78
NCT01138553	https://www.clinicaltrials.gov/ct2/show/NCT01138553	Preoperative Testing of the Anti-Progesterone Mifepristone in Early Stage Breast Cancer	University of California, San Diego	UNIVERSITY	TREATMENT	INTERVENTIONAL	2010-06-01	PHASE_1	DRUG	TERMINATED	2015-10-01	Inadequate subject accrual	RECRUITMENT	4
NCT01137552	https://www.clinicaltrials.gov/ct2/show/NCT01137552	A Phase 1 Dose Escalation Study of AMG 780 in Adult Subjects With Advanced Solid Tumors	Amgen	INDUSTRY	TREATMENT	INTERVENTIONAL	2010-06-01	PHASE_1	DRUG	TERMINATED	2014-04-01	Part A, the dose escalation and primary objective of the study, was completed. Part B, the dose expansion, was not conducted due to a business decision.	BUSINESS	44
NCT01135550	https://www.clinicaltrials.gov/ct2/show/NCT01135550	Low Dose Versus Usual Dose Dexamethasone for Symptom Control in Children Undergoing Cranial or Craniospinal Radiation	The Hospital for Sick Children	RESEARCH_HOSPITAL	SUPPORTIVE_CARE	INTERVENTIONAL	2010-06-01	PHASE_3	DRUG	TERMINATED	2013-12-01	premature closure due to lack of accrual	RECRUITMENT	25
NCT01135758	https://www.clinicaltrials.gov/ct2/show/NCT01135758	Study of Depression-Ketamine-Brain Function	Markus KOSEL	OTHER	TREATMENT	INTERVENTIONAL	2010-06-01	PHASE_2	DRUG	TERMINATED	2015-09-01	End of funding of study	FINANCIAL	10
NCT01134926	https://www.clinicaltrials.gov/ct2/show/NCT01134926	Non Surgical Management for Uterine Residua After Pregnancy Termination, Abortion or Delivery	HaEmek Medical Center, Israel	RESEARCH_HOSPITAL	TREATMENT	INTERVENTIONAL	2010-06-01	PHASE_2	DRUG	TERMINATED	2012-05-01	The principal investigator left the organization	INVESTIGATOR	23
NCT01134991	https://www.clinicaltrials.gov/ct2/show/NCT01134991	Study to Evaluate the Safety and Efficacy of Topical Minocycline FXFM244 in Rosacea Patients	Vyne Therapeutics Inc.	INDUSTRY	TREATMENT	INTERVENTIONAL	2010-06-01	PHASE_2	DRUG	TERMINATED	0001-01-01	Difficulty in recruitment	RECRUITMENT	21
NCT01134835	https://www.clinicaltrials.gov/ct2/show/NCT01134835	PPAR-gamma: a Novel Therapeutic Target for Asthma?	University of Nottingham	UNIVERSITY	TREATMENT	INTERVENTIONAL	2010-06-01	PHASE_4	OTHER,DRUG	TERMINATED	2012-07-01	safety concerns with pioglitazone	OTHER	68
NCT01133873	https://www.clinicaltrials.gov/ct2/show/NCT01133873	Multiple-Ascending-Dose Study to Evaluate the Safety of Propoxyphene Napsylate In Healthy Adult Subjects	Xanodyne Pharmaceuticals	INDUSTRY	TREATMENT	INTERVENTIONAL	2010-06-01	PHASE_4	DRUG	TERMINATED	2010-11-01		OTHER	-1
NCT01132547	https://www.clinicaltrials.gov/ct2/show/NCT01132547	Cyproheptadine in Preventing Weight Loss in Children Receiving Chemotherapy for Cancer	University of South Florida	UNIVERSITY	SUPPORTIVE_CARE	INTERVENTIONAL	2010-06-01	PHASE_3	DRUG,OTHER	TERMINATED	2014-01-01	The study was terminated due to slow accrual.	RECRUITMENT	22
NCT01132144	https://www.clinicaltrials.gov/ct2/show/NCT01132144	Endometrial Injury for Assisted Reproduction	University of Sao Paulo	UNIVERSITY	TREATMENT	INTERVENTIONAL	2010-06-01	PHASE_3	PROCEDURE	TERMINATED	2012-12-01	Stopped after safety analysis because of significant benefit of intervention.	OTHER	158
NCT01131585	https://www.clinicaltrials.gov/ct2/show/NCT01131585	Safety and Efficacy of Ranibizumab in Diabetic Macular Edema	Novartis Pharmaceuticals	INDUSTRY	TREATMENT	INTERVENTIONAL	2010-06-01	PHASE_3	DRUG,PROCEDURE	TERMINATED	2011-07-01	European drug approval.	OTHER	128
NCT01131884	https://www.clinicaltrials.gov/ct2/show/NCT01131884	Pilot Study of Fosamax in Spinal Cord Injury	University of Rochester	UNIVERSITY	PREVENTION	INTERVENTIONAL	2010-06-01	NOT_APPLICABLE	DRUG	TERMINATED	2012-12-01	Only 1 participant enrolled since the beginning of this study	RECRUITMENT	1
NCT01129674	https://www.clinicaltrials.gov/ct2/show/NCT01129674	A Long-Term, Open-Label, Study on Schizophrenia	Eli Lilly and Company	INDUSTRY	TREATMENT	INTERVENTIONAL	2010-06-01	PHASE_2	DRUG	TERMINATED	2012-10-01	The decision to stop the trial was based on efficacy results in the overall schizophrenia participant population.	OTHER	-1
NCT01128452	https://www.clinicaltrials.gov/ct2/show/NCT01128452	Safety and Efficacy of EVT 101 in Treatment-Resistant Depression	Janssen Research & Development, LLC	INDUSTRY	TREATMENT	INTERVENTIONAL	2010-06-01	PHASE_2	DRUG	TERMINATED	2011-03-01	Evotec has indicated that this study was discontinued due to a clinical hold issued by the FDA	OTHER	8
NCT01128114	https://www.clinicaltrials.gov/ct2/show/NCT01128114	Study of the Broad Clinical Benefit for Seroquel XR With Flexible Dose as an add-on Therapy in the Treatment of Acute Bipolar Mania Patients With Partial Response to Current Therapy	AstraZeneca	INDUSTRY	TREATMENT	INTERVENTIONAL	2010-06-01	PHASE_4	DRUG	TERMINATED	2011-03-01	Poor recruitment	RECRUITMENT	32
NCT01127503	https://www.clinicaltrials.gov/ct2/show/NCT01127503	Metyrosine (Demser®) for the Treatment of Psychotic Disorders in Patients With Velocardiofacial Syndrome	Bausch Health Americas, Inc.	INDUSTRY	TREATMENT	INTERVENTIONAL	2010-06-01	PHASE_2	DRUG	TERMINATED	2011-09-01	Enrollment, study-design and execution challenges.	RECRUITMENT	2
NCT01127646	https://www.clinicaltrials.gov/ct2/show/NCT01127646	A Study in Attention Deficit Hyperactivity Disorder in Children and Adolescents	Eli Lilly and Company	INDUSTRY	TREATMENT	INTERVENTIONAL	2010-06-01	PHASE_4	DRUG	TERMINATED	2011-05-01	Due to lack of availability of study participants to accommodate the study design	OTHER	23
NCT01126216	https://www.clinicaltrials.gov/ct2/show/NCT01126216	Reduced Radiotherapy With Pac/Cis vs Standard Radiotherapy With 5-FU/Cis in Locally Advanced Head and Neck Cancer	University of Erlangen-Nürnberg Medical School	RESEARCH_HOSPITAL	TREATMENT	INTERVENTIONAL	2010-06-01	PHASE_3	OTHER,DRUG	TERMINATED	2019-06-01	After an Interims analysis the Data Safety Monitoring board recommended this because no significant difference between the two arms was seen and was not expected with an reasonable recruitment of patients. No interruptions of the trial were made.	RECRUITMENT	221
NCT01125683	https://www.clinicaltrials.gov/ct2/show/NCT01125683	To Evaluate Effects of AZD1446, Placebo and Donepezil in Patients With Alzheimers Disease	AstraZeneca	INDUSTRY	BASIC_SCIENCE	INTERVENTIONAL	2010-06-01	PHASE_2	DRUG	TERMINATED	2011-03-01	Poor recruitment.	RECRUITMENT	-1
NCT01123850	https://www.clinicaltrials.gov/ct2/show/NCT01123850	CopiOs Posterolateral Fusion Procedure	Zimmer Biomet	INDUSTRY	TREATMENT	INTERVENTIONAL	2010-06-01	PHASE_2	DEVICE	TERMINATED	2012-10-01	Slow enrollment	RECRUITMENT	45
NCT01123161	https://www.clinicaltrials.gov/ct2/show/NCT01123161	The Intravascular Cooling in the Treatment of Stroke 2/3 Trial	University of California, San Diego	UNIVERSITY	TREATMENT	INTERVENTIONAL	2010-06-01	PHASE_2	DEVICE,DRUG	TERMINATED	2015-05-01	The ICTuS 2 portion of the trial has been halted and data will be analyzed.	OTHER	120
NCT01122498	https://www.clinicaltrials.gov/ct2/show/NCT01122498	A Safety Study Of BMP-655/ACS As An Adjuvant Therapy For Treatment Of Rotator Cuff Tears	Pfizer	INDUSTRY	TREATMENT	INTERVENTIONAL	2010-06-01	PHASE_1	OTHER	TERMINATED	2012-04-01		OTHER	23
NCT01121120	https://www.clinicaltrials.gov/ct2/show/NCT01121120	Acceleration of Platelet Recovery Following Autologous Peripheral Blood Stem Cell Transplant (PBSC) in Hodgkin, Non-Hodgkin Lymphoma or Multiple Myeloma Patients	Tarix Pharmaceuticals	INDUSTRY	SUPPORTIVE_CARE	INTERVENTIONAL	2010-06-01	PHASE_2	DRUG	TERMINATED	2020-12-01		OTHER	75
NCT01121185	https://www.clinicaltrials.gov/ct2/show/NCT01121185	Study in Hepatitis C Virus (HCV) Infected Patients Undergoing Liver Transplantation to Evaluate a Human Monoclonal Antibody Against Hepatitis C	MassBiologics	OTHER	PREVENTION	INTERVENTIONAL	2010-06-01	PHASE_2	OTHER	TERMINATED	2011-06-01	The study was terminated due to slower than anticipated subject accrual.	RECRUITMENT	13
NCT01118728	https://www.clinicaltrials.gov/ct2/show/NCT01118728	Extension Study for Long Term Evaluation of SAR153191 (REGN88) in Patients With Ankylosing Spondylitis	Sanofi	INDUSTRY	TREATMENT	INTERVENTIONAL	2010-06-01	PHASE_2	DRUG	TERMINATED	2011-12-01	Lack of benefit on efficacy	FUTILITY	223
NCT01113502	https://www.clinicaltrials.gov/ct2/show/NCT01113502	Eltrombopag in Elderly Acute Myelogenous Leukemia (AML)	Abramson Cancer Center of the University of Pennsylvania	RESEARCH_HOSPITAL	TREATMENT	INTERVENTIONAL	2010-06-01	PHASE_1	DRUG	TERMINATED	2015-11-10		OTHER	44
NCT01109966	https://www.clinicaltrials.gov/ct2/show/NCT01109966	An Elimination Diet Using a New Amino Acid Based Formula: Immunological and Clinical Effects in Cows Milk Allergy	Nutricia Research	INDUSTRY	SUPPORTIVE_CARE	INTERVENTIONAL	2010-06-01	NOT_APPLICABLE	OTHER	TERMINATED	2012-10-01		OTHER	34
NCT01108263	https://www.clinicaltrials.gov/ct2/show/NCT01108263	Use of INTEGRA™ Flowable Wound Matrix to Manage Diabetic Foot Ulcers	Georgetown University	UNIVERSITY	TREATMENT	INTERVENTIONAL	2010-06-01	PHASE_4	DRUG	TERMINATED	2011-08-01	Sponsor Terminated	OTHER	5
NCT01103141	https://www.clinicaltrials.gov/ct2/show/NCT01103141	Femoral Micropuncture or Routine Introducer Study	Cook Group Incorporated	INDUSTRY	SUPPORTIVE_CARE	INTERVENTIONAL	2010-06-01	NOT_APPLICABLE	DEVICE	TERMINATED	2011-04-01	This original design is no longer consistent with current clinical practice.	OTHER	143
NCT01096771	https://www.clinicaltrials.gov/ct2/show/NCT01096771	The Effect of Intravenous Lipids on Lung Function in Acute Respiratory Distress Syndrome (ARDS)	Methodist Research Institute, Indianapolis	UNIVERSITY	TREATMENT	INTERVENTIONAL	2010-06-01	PHASE_2	DRUG	TERMINATED	2012-11-01	Unable to secure product from international source, low recruitment rate.	RECRUITMENT	14
NCT01096121	https://www.clinicaltrials.gov/ct2/show/NCT01096121	Angiotensin-converting Enzyme Inhibitors and Early Sickle Cell Renal Disease in Children	Assistance Publique - Hôpitaux de Paris	RESEARCH_HOSPITAL	TREATMENT	INTERVENTIONAL	2010-06-01	NOT_APPLICABLE	DRUG	TERMINATED	2012-06-01	Not enough inclusions	RECRUITMENT	5
NCT01088997	https://www.clinicaltrials.gov/ct2/show/NCT01088997	Pharmacokinetic Study of Milrinone in Babies With Persistent Pulmonary Hypertension of the Newborn	Childrens Hospital of Philadelphia	RESEARCH_HOSPITAL	TREATMENT	INTERVENTIONAL	2010-06-01	NOT_APPLICABLE	DRUG	TERMINATED	2015-05-01	Inadequate enrollment	RECRUITMENT	12
NCT01081886	https://www.clinicaltrials.gov/ct2/show/NCT01081886	PEAK PlasmaBlade 4.0 Versus Traditional Electrosurgery in Total Knee Replacement.	Medtronic Surgical Technologies	INDUSTRY	TREATMENT	INTERVENTIONAL	2010-06-01	NOT_APPLICABLE	DEVICE	TERMINATED	2011-09-01	Termination due to acquisition of PEAK Surgical by Medtronic	OTHER	24
NCT01076270	https://www.clinicaltrials.gov/ct2/show/NCT01076270	Plerixafor and Filgrastim For Mobilization of Donor Peripheral Blood Stem Cells Before A Donor Peripheral Blood Stem Cell Transplant in Treating Patients With Hematologic Malignancies	Fred Hutchinson Cancer Center	RESEARCH_HOSPITAL	TREATMENT	INTERVENTIONAL	2010-06-01	NOT_APPLICABLE	PROCEDURE,DRUG,OTHER	TERMINATED	2011-02-01	Funding withdrawal	FINANCIAL	1
NCT01062698	https://www.clinicaltrials.gov/ct2/show/NCT01062698	Trial and Cost Effectiveness Evaluation of Intra-arterial Thrombectomy in Acute Ischemic Stroke	Central Hospital, Nancy, France	RESEARCH_HOSPITAL	TREATMENT	INTERVENTIONAL	2010-06-01	NOT_APPLICABLE	DRUG,PROCEDURE	TERMINATED	2016-03-01	Efficacy	OTHER	412
NCT01049919	https://www.clinicaltrials.gov/ct2/show/NCT01049919	Safety and Efficacy Study of Autologous Concentrated Bone Marrow Aspirate (cBMA) for Critical Limb Ischemia (CLI)	Zimmer Biomet	INDUSTRY	TREATMENT	INTERVENTIONAL	2010-06-01	NOT_APPLICABLE	PROCEDURE,DEVICE	TERMINATED	2020-02-01	Primary endpoint not met, remaining long-term follow-up not needed.	OTHER	153
NCT01046383	https://www.clinicaltrials.gov/ct2/show/NCT01046383	Effect of IMN1207 Versus Casein on Weight Loss, Survival and Quality of Life in Non-small Cell Lung Cancer Patients	Immunotec Inc.	INDUSTRY	TREATMENT	INTERVENTIONAL	2010-06-01	PHASE_3	OTHER	TERMINATED	2013-06-01	Slower than anticipated recruitment	RECRUITMENT	16
NCT01021956	https://www.clinicaltrials.gov/ct2/show/NCT01021956	Safety and Preliminary Efficacy Study of WST11 (Stakel®)-Mediated VTP Therapy in Subjects With CNV Associated With AMD	Steba Biotech S.A.	OTHER	TREATMENT	INTERVENTIONAL	2010-06-01	PHASE_2	DRUG	TERMINATED	2014-01-01	Retinal vascular occlusion in 2 patients	OTHER	10
NCT00981799	https://www.clinicaltrials.gov/ct2/show/NCT00981799	Trial of Nelarabine, Etoposide and Cyclophosphamide in Relapsed T-cell ALL and T-cell LL	Therapeutic Advances in Childhood Leukemia Consortium	OTHER	TREATMENT	INTERVENTIONAL	2010-06-01	PHASE_1	DRUG	TERMINATED	2016-07-18	Slow accrual rate	RECRUITMENT	23
NCT00763685	https://www.clinicaltrials.gov/ct2/show/NCT00763685	Study to Evaluate the Efficacy of Pre-operative Administration of Etoricoxib 120 mg, Etoricoxib 120 mg and Paracetamol 1 g Combination or Placebo in the Treatment of Postoperative Pain in Patients Undergoing Gynaecologic Laparoscopic Surgery	East Tallinn Central Hospital	RESEARCH_HOSPITAL	PREVENTION	INTERVENTIONAL	2010-06-01	PHASE_4	DRUG	TERMINATED	2011-11-01	The gynecological laparoscopic surgery transition to day surgery made following the study protocol not possible.	OTHER	40
NCT00670397	https://www.clinicaltrials.gov/ct2/show/NCT00670397	Photodynamic Therapy Using HPPH in Treating Patients With Recurrent Dysplasia, Carcinoma in Situ, or Stage I Oral Cavity Cancer	Roswell Park Cancer Institute	UNIVERSITY	TREATMENT	INTERVENTIONAL	2010-06-01	PHASE_1	DRUG	TERMINATED	2015-07-01	safety issues	OTHER	11
NCT00637780	https://www.clinicaltrials.gov/ct2/show/NCT00637780	Study To Determine The Pharmacokinetics Of Sulfasalazine In Children With Juvenile Idiopathic Arthritis	Pfizer	INDUSTRY	TREATMENT	INTERVENTIONAL	2010-06-01	PHASE_4	DRUG	TERMINATED	2014-01-01	Study terminated on 13 April 2016 for business reasons. No safety and/or efficacy concerns contributed to the termination of the study	BUSINESS	2
NCT01077154	https://www.clinicaltrials.gov/ct2/show/NCT01077154	Study of Denosumab as Adjuvant Treatment for Women With High Risk Early Breast Cancer Receiving Neoadjuvant or Adjuvant Therapy (D-CARE)	Amgen	INDUSTRY	TREATMENT	INTERVENTIONAL	2010-06-02	PHASE_3	DRUG	TERMINATED	2018-03-26	Terminated: Amgen decision following Primary Analysis. Not due to safety reason	OTHER	4509
NCT01059448	https://www.clinicaltrials.gov/ct2/show/NCT01059448	Safety and Efficacy of AMG 827 in Subjects With RA	Amgen	INDUSTRY	TREATMENT	INTERVENTIONAL	2010-06-03	PHASE_2	DRUG	TERMINATED	2011-04-05	Lack of efficacy for Brodalumab in Rheumatoid Arthritis (RA)	FUTILITY	211
NCT01298505	https://www.clinicaltrials.gov/ct2/show/NCT01298505	A Study To Investigate The Safety And Toleration Of Multiple Oral Doses Of PF-03654764 In Combination With Fexofenadine In Healthy Subjects	Pfizer	INDUSTRY	BASIC_SCIENCE	INTERVENTIONAL	2010-06-04	PHASE_1	DRUG	TERMINATED	2010-06-04	This study was stopped due to lack of evidence for clinical efficacy.	OTHER	36
NCT01098240	https://www.clinicaltrials.gov/ct2/show/NCT01098240	A Study Of The Efficacy And Safety Of CP-601,927 Augmentation Of Antidepressant Therapy In Major Depression	Pfizer	INDUSTRY	TREATMENT	INTERVENTIONAL	2010-06-14	PHASE_2	OTHER,DRUG	TERMINATED	2011-09-12	See termination reason in detailed description.	OTHER	297
NCT01148810	https://www.clinicaltrials.gov/ct2/show/NCT01148810	Efficacy and Tolerability of BAF312 in Patients With Polymyositis and Dermatomyositis	Novartis Pharmaceuticals	INDUSTRY	TREATMENT	INTERVENTIONAL	2010-06-15	PHASE_2	DRUG	TERMINATED	2012-06-13	Trial was prematurely terminated due to enrollment challenges.	RECRUITMENT	18
NCT01127893	https://www.clinicaltrials.gov/ct2/show/NCT01127893	Safety Extension Study Of Tanezumab When Administered By Subcutaneous Injection To Patients With Osteoarthritis	Pfizer	INDUSTRY	TREATMENT	INTERVENTIONAL	2010-06-15	PHASE_3	OTHER	TERMINATED	2010-09-29	See termination reason in detailed description.	OTHER	1
NCT00953446	https://www.clinicaltrials.gov/ct2/show/NCT00953446	Arterial Spin Labeling Blood Flow Magnetic Resonance Imaging for the Evaluation of Response to Therapy in Metastatic Renal Cell Carcinoma	Beth Israel Deaconess Medical Center	RESEARCH_HOSPITAL	DIAGNOSIS	INTERVENTIONAL	2010-06-15	NOT_APPLICABLE	PROCEDURE	TERMINATED	2011-09-13		OTHER	2
NCT02197312	https://www.clinicaltrials.gov/ct2/show/NCT02197312	NobelProceraTM Bridge Shaded Zirconia	Nobel Biocare	INDUSTRY	TREATMENT	INTERVENTIONAL	2010-06-18	NOT_APPLICABLE	DEVICE	TERMINATED	2013-11-23	Business reasons	BUSINESS	25
NCT02060669	https://www.clinicaltrials.gov/ct2/show/NCT02060669	Xeloda Maintenance Versus BSC in Metastatic Colorectal Cancer	Samsung Medical Center	RESEARCH_HOSPITAL	TREATMENT	INTERVENTIONAL	2010-06-20	PHASE_3	DRUG	TERMINATED	2014-09-01	others	OTHER	10
NCT01201850	https://www.clinicaltrials.gov/ct2/show/NCT01201850	The Role of Bevacizumab in the Treatment of Radiation Necrosis in Children With Central Nervous System Tumors	University of Colorado, Denver	UNIVERSITY	TREATMENT	INTERVENTIONAL	2010-06-28	NOT_APPLICABLE	DRUG	TERMINATED	2016-08-04	Poor accrual	RECRUITMENT	7
NCT01153919	https://www.clinicaltrials.gov/ct2/show/NCT01153919	Romiplostim in Treating Hepatitis C-Infected Patients With Thrombocytopenia	University of Southern California	UNIVERSITY	TREATMENT	INTERVENTIONAL	2010-06-30	PHASE_2	OTHER,DRUG	TERMINATED	2018-07-14	Approval of several new agents for the treatment of HCV infection would mitigate the future need for interferon HCV treatment	OTHER	27
NCT02786979	https://www.clinicaltrials.gov/ct2/show/NCT02786979	Efficacy and Safety of Dorner Tablets and Aspirin for Prevention of Arteriosclerosis Progress in Type 2 Diabetes Mellitus Patients	Astellas Pharma Inc	INDUSTRY	PREVENTION	INTERVENTIONAL	2010-07-01	PHASE_4	DRUG	TERMINATED	2013-01-01	Upon interim analysis, sponsors decision due to absence of demonstration of efficacy.	FUTILITY	190
NCT01982851	https://www.clinicaltrials.gov/ct2/show/NCT01982851	Effects of Analgesic Techniques on Duration of Labor for Induction Patients	Northwestern University	UNIVERSITY	TREATMENT	INTERVENTIONAL	2010-07-01	NOT_APPLICABLE	PROCEDURE	TERMINATED	2014-03-01	low qualified candidate enrollment	RECRUITMENT	134
NCT01982838	https://www.clinicaltrials.gov/ct2/show/NCT01982838	Effects of Analgesic Techniques on Duration of Spontaneously Laboring Patients	Northwestern University	UNIVERSITY	TREATMENT	INTERVENTIONAL	2010-07-01	NOT_APPLICABLE	PROCEDURE	TERMINATED	2014-03-01	Low qualified candidate enrollment	RECRUITMENT	129
NCT01965314	https://www.clinicaltrials.gov/ct2/show/NCT01965314	A Trial to Determine the Effect of Simulation Based Training on Initial Performance of Ultrasound Guided Axillary Brachial Plexus Blockade in a Clinical Setting	Cork University Hospital	RESEARCH_HOSPITAL	TREATMENT	INTERVENTIONAL	2010-07-01	NOT_APPLICABLE	OTHER	TERMINATED	2010-11-01	1. The simulator lacked the fidelity required to meet training needs of the novices, 2. Recruitment of novice anesthetists more difficult than anticipated	RECRUITMENT	10
NCT01789489	https://www.clinicaltrials.gov/ct2/show/NCT01789489	3D Ultrasound - Based Hysteroscopy Versus Virtual Hysteroscopy	Hopital Foch	OTHER	DIAGNOSIS	INTERVENTIONAL	2010-07-01	NOT_APPLICABLE	DEVICE	TERMINATED	2011-01-01	recruitment difficulties	RECRUITMENT	3
NCT01630694	https://www.clinicaltrials.gov/ct2/show/NCT01630694	Three-dimensional Craniofacial Phenotyping of Patients With Difficult Airway	University of Rochester	UNIVERSITY	DIAGNOSIS	INTERVENTIONAL	2010-07-01	NOT_APPLICABLE	PROCEDURE	TERMINATED	2012-10-01	study stopped due to not meeting enrollment goal.	RECRUITMENT	28
NCT01535755	https://www.clinicaltrials.gov/ct2/show/NCT01535755	A Protocol to Wean From Noninvasive Mechanical Ventilation	Duan jun	OTHER	SCREENING	INTERVENTIONAL	2010-07-01	NOT_APPLICABLE	DEVICE,OTHER	TERMINATED	2011-05-01	Enough patients has been enrolled.	RECRUITMENT	80
NCT01452516	https://www.clinicaltrials.gov/ct2/show/NCT01452516	Effectiveness of Lumbar Fusion When NanOss Bioactive Is Used With Posterolateral Gutter Fusions	Pioneer Surgical Technology, Inc.	INDUSTRY	TREATMENT	INTERVENTIONAL	2010-07-01	NOT_APPLICABLE	DEVICE	TERMINATED	2013-09-01	Study was terminated due to slow accrual rate.	RECRUITMENT	28
NCT01416870	https://www.clinicaltrials.gov/ct2/show/NCT01416870	Bioequivalence of Bicalutamide New Formulation in Japan	AstraZeneca	INDUSTRY	TREATMENT	INTERVENTIONAL	2010-07-01	PHASE_1	DRUG	TERMINATED	2010-11-01		OTHER	102
NCT01416883	https://www.clinicaltrials.gov/ct2/show/NCT01416883	Oral Mucosal Absorption Study of Bicalutamide New Formulation	AstraZeneca	INDUSTRY	TREATMENT	INTERVENTIONAL	2010-07-01	PHASE_1	DRUG	TERMINATED	2010-08-01		OTHER	8
NCT01409850	https://www.clinicaltrials.gov/ct2/show/NCT01409850	Comparison Study of Two Splints Used for Treatment of Acute Temporomandibular Pain.	Heidelberg University	UNIVERSITY	TREATMENT	INTERVENTIONAL	2010-07-01	NOT_APPLICABLE	DEVICE	TERMINATED	2012-12-01	Very slow enrollment of participants	RECRUITMENT	36
NCT01403441	https://www.clinicaltrials.gov/ct2/show/NCT01403441	Radiosurgical Neuromodulation for Refractory Depression	Stanford University	UNIVERSITY	TREATMENT	INTERVENTIONAL	2010-07-01	NOT_APPLICABLE	DEVICE	TERMINATED	2013-01-01	Potential AE	OTHER	3
NCT01397331	https://www.clinicaltrials.gov/ct2/show/NCT01397331	Influence of Anesthesia on Mechanical Efficiency of Left Ventricle in Patients Undergoing Open Heart Surgery	Sheba Medical Center	GOVERNMENT	TREATMENT	INTERVENTIONAL	2010-07-01	PHASE_4	DRUG	TERMINATED	2012-06-27	Technical problems with data acquisition and interpretation; problems with recruitment	RECRUITMENT	28
NCT01374789	https://www.clinicaltrials.gov/ct2/show/NCT01374789	PURO Panitumumab in Combination With Gemcitabine/Cisplatin in Advanced Urothelial Cancer	WiSP Wissenschaftlicher Service Pharma GmbH	INDUSTRY	TREATMENT	INTERVENTIONAL	2010-07-01	PHASE_2	DRUG	TERMINATED	2012-03-01	The study was terminated due to insufficient recruitment.	RECRUITMENT	2
NCT01374568	https://www.clinicaltrials.gov/ct2/show/NCT01374568	Changes in Bone Turnover With Increased Incretin Hormone Exposure	University of Alabama at Birmingham	UNIVERSITY	HEALTH_SERVICES	INTERVENTIONAL	2010-07-01	PHASE_4	OTHER,DRUG	TERMINATED	2015-09-01	Study closed by sponsor. Funding ended.	FINANCIAL	6
NCT01348607	https://www.clinicaltrials.gov/ct2/show/NCT01348607	Methylphenidate HCl or Modafinil in Treating Young Patients With Excessive Daytime Sleepiness After Cancer Therapy	University of South Florida	UNIVERSITY	SUPPORTIVE_CARE	INTERVENTIONAL	2010-07-01	PHASE_2	DRUG	TERMINATED	2012-12-01	Study only randomized 1 subject and was determined not feasible by DSMB	OTHER	1
NCT01348113	https://www.clinicaltrials.gov/ct2/show/NCT01348113	Efficacy of a Brief Alcohol Intervention for Non Dependant Alcohol-misusing Patients Undergoing a Scheduled Surgery	Rennes University Hospital	RESEARCH_HOSPITAL	SUPPORTIVE_CARE	INTERVENTIONAL	2010-07-01	PHASE_3	OTHER	TERMINATED	2012-11-01		OTHER	3
NCT01337349	https://www.clinicaltrials.gov/ct2/show/NCT01337349	Effects of Pentoxiphylline on Left Ventricular (LV) Systolic Function Indices and Circulating Biomarkers in Patients With Chronic Congestive Heart Failure (CHF)	Henry Ford Health System	OTHER	TREATMENT	INTERVENTIONAL	2010-07-01	NOT_APPLICABLE	DRUG	TERMINATED	2013-03-01	poor enrollment	RECRUITMENT	17
NCT01334099	https://www.clinicaltrials.gov/ct2/show/NCT01334099	Safety Study of Radiation and CP-675,206 Infusion for Breast Cancer Patients	University Health Network, Toronto	UNIVERSITY	TREATMENT	INTERVENTIONAL	2010-07-01	PHASE_1	OTHER	TERMINATED	0001-01-01	Contract with drug supplier expired and was not renewed.	OTHER	6
NCT01333449	https://www.clinicaltrials.gov/ct2/show/NCT01333449	Study of Decitabine Induction Prior to Allogeneic Hematopoietic Cell Transplant in Newly Diagnosed MDS Patients	Singapore General Hospital	RESEARCH_HOSPITAL	TREATMENT	INTERVENTIONAL	2010-07-01	PHASE_2	DRUG	TERMINATED	2013-08-01	Poor subject accrual	RECRUITMENT	6
NCT01317017	https://www.clinicaltrials.gov/ct2/show/NCT01317017	Cell Responses to IFN-gamma	Rockefeller University	UNIVERSITY	BASIC_SCIENCE	INTERVENTIONAL	2010-07-01	PHASE_1	DRUG	TERMINATED	2011-05-01	Unable to isolate sufficient cells from the skin biopsy to perform study experiments.	OTHER	2
NCT01270581	https://www.clinicaltrials.gov/ct2/show/NCT01270581	High Flow Nasal Cannula Versus Bubble Nasal CPAP for the Treatment of Transient Tachypnea of the Newborn in Infants ≥ 35 Weeks Gestation	Icahn School of Medicine at Mount Sinai	OTHER	TREATMENT	INTERVENTIONAL	2010-07-01	NOT_APPLICABLE	OTHER	TERMINATED	2012-04-01	lack of sufficient enrollment	RECRUITMENT	7
NCT01258634	https://www.clinicaltrials.gov/ct2/show/NCT01258634	A Study of Pre-Operative Treatment of Newly-Diagnosed, Surgically-Resectable Osteosarcoma With Doxorubicin, Ifosfamide, Etoposide, and Cisplatin With Early Metabolic Assessment of Response	University of Chicago	UNIVERSITY	TREATMENT	INTERVENTIONAL	2010-07-01	PHASE_1	DRUG	TERMINATED	2011-11-01	PI no longer affiliated with institution; only 2 subjects enrolled	RECRUITMENT,INVESTIGATOR	2
NCT01241786	https://www.clinicaltrials.gov/ct2/show/NCT01241786	Study Examining the Combination of Lenalidomide and Azacitidine for Relapsed/Refractory CLL and SLL	Hackensack Meridian Health	OTHER	TREATMENT	INTERVENTIONAL	2010-07-01	PHASE_2	DRUG	TERMINATED	2011-10-01	anticipated results not seen and population not seen	OTHER	-1
NCT01228929	https://www.clinicaltrials.gov/ct2/show/NCT01228929	Non-invasive Ocular Surface Measurements Before and After Interventions	University of Rochester	UNIVERSITY	DIAGNOSIS	INTERVENTIONAL	2010-07-01	NOT_APPLICABLE	OTHER	TERMINATED	2014-01-01	The study was terminated.	OTHER	18
NCT01222871	https://www.clinicaltrials.gov/ct2/show/NCT01222871	Treatment of Early Nasal Polyposis With Topical Triamcinolone	Steward St. Elizabeths Medical Center of Boston, Inc.	RESEARCH_HOSPITAL	TREATMENT	INTERVENTIONAL	2010-07-01	PHASE_1	DRUG	TERMINATED	2012-08-01	not enough particpants	RECRUITMENT	1
NCT01214096	https://www.clinicaltrials.gov/ct2/show/NCT01214096	Clinical Trial to Evaluate the Efficacy and Safety of Recombinant Human Neuregulin-1 for Subcutaneous Administration in Patients With Chronic Systolic Heart Failure	Zensun Sci. & Tech. Co., Ltd.	INDUSTRY	TREATMENT	INTERVENTIONAL	2010-07-01	PHASE_3	DRUG	TERMINATED	2011-01-01	The same protocol has been launched in United States.	OTHER	15
NCT01210066	https://www.clinicaltrials.gov/ct2/show/NCT01210066	Pain, Opioids and Pro-Inflammatory Immune Responses	University of California, Los Angeles	UNIVERSITY	BASIC_SCIENCE	INTERVENTIONAL	2010-07-01	PHASE_1	OTHER,DRUG	TERMINATED	2012-05-01	Unable to recruit prescription opioid abusers; ultimately no potential POA recruit passed the pre-screening process	RECRUITMENT	21
NCT01201564	https://www.clinicaltrials.gov/ct2/show/NCT01201564	Comparative Study Matching Intraperitoneal Onlay Mesh (IPOM) and Sublay Mesh to Treat Umbilical Hernia	University Hospital, Basel, Switzerland	RESEARCH_HOSPITAL	TREATMENT	INTERVENTIONAL	2010-07-01	PHASE_4	PROCEDURE	TERMINATED	2018-12-01	Recruiting problems	RECRUITMENT	306
NCT01200797	https://www.clinicaltrials.gov/ct2/show/NCT01200797	SJG-136 in Treating Patients With Epithelial Ovarian, Primary Peritoneal, or Fallopian Tube Cancer That Did Not Respond to Previous Treatment With Cisplatin or Carboplatin	National Cancer Institute (NCI)	GOVERNMENT	TREATMENT	INTERVENTIONAL	2010-07-01	PHASE_2	OTHER,DRUG	TERMINATED	2013-02-01	Slow accrual was the reason for study termination.	RECRUITMENT	19
NCT01200069	https://www.clinicaltrials.gov/ct2/show/NCT01200069	IV Ibuprofen for Post-Electroconvulsive Therapy Myalgia	Rutgers, The State University of New Jersey	UNIVERSITY	TREATMENT	INTERVENTIONAL	2010-07-01	PHASE_4	DRUG	TERMINATED	2014-09-01	unable to increase to target enrollment	RECRUITMENT	14
NCT01198119	https://www.clinicaltrials.gov/ct2/show/NCT01198119	Excision Limits of Oral Cavity Tumor by Narrow Band Imaging	Centre Oscar Lambret	OTHER	DIAGNOSIS	INTERVENTIONAL	2010-07-01	PHASE_2	DEVICE,PROCEDURE	TERMINATED	2012-07-01	lack of recruitment	RECRUITMENT	23
NCT01194908	https://www.clinicaltrials.gov/ct2/show/NCT01194908	Re-expression of ER in Triple Negative Breast Cancers	Emory University	UNIVERSITY	TREATMENT	INTERVENTIONAL	2010-07-01	PHASE_1	DRUG	TERMINATED	2014-01-01	Slow accrual	RECRUITMENT	5
NCT01193556	https://www.clinicaltrials.gov/ct2/show/NCT01193556	PEAK PlasmaBlade TnA Versus Traditional Electrosurgery in Subcapsular Tonsillectomy	Medtronic Surgical Technologies	INDUSTRY	TREATMENT	INTERVENTIONAL	2010-07-01	NOT_APPLICABLE	DEVICE	TERMINATED	2012-04-01	Termination due to acquisition of PEAK Surgical by Medtronic	OTHER	51
NCT01188915	https://www.clinicaltrials.gov/ct2/show/NCT01188915	Personalised Program for Women Treated for Hodgkin Disease	Institut Paoli-Calmettes	UNIVERSITY	PREVENTION	INTERVENTIONAL	2010-07-01	NOT_APPLICABLE	PROCEDURE	TERMINATED	2026-07-01	Sponsor decision	BUSINESS	51
NCT01188109	https://www.clinicaltrials.gov/ct2/show/NCT01188109	Gemcitabine/Cisplatin for Resected Pancreas Cancer: Establishing the Role of ERCC1 in Treatment Decision	Emory University	UNIVERSITY	TREATMENT	INTERVENTIONAL	2010-07-01	PHASE_2	DRUG	TERMINATED	2015-07-01	Slow accrual	RECRUITMENT	25
NCT01185548	https://www.clinicaltrials.gov/ct2/show/NCT01185548	A Drug Interaction Study of Tasisulam in Patients With Advanced Cancer or Lymphoma	Eli Lilly and Company	INDUSTRY	TREATMENT	INTERVENTIONAL	2010-07-01	PHASE_1	DRUG	TERMINATED	2010-12-01	Terminated based on safety results from another trial	OTHER	4
NCT01185691	https://www.clinicaltrials.gov/ct2/show/NCT01185691	Investigating the Role of Impella 2.5 System in Acutely Decompensated Chronic Heart Failure Patients	Abiomed Inc.	INDUSTRY	TREATMENT	INTERVENTIONAL	2010-07-01	NOT_APPLICABLE	DEVICE	TERMINATED	2012-12-01	Low enrollment	RECRUITMENT	1
NCT01179737	https://www.clinicaltrials.gov/ct2/show/NCT01179737	Efficacy, Safety, Tolerability and Pharmacokinetics (PK) of Nilotinib (AMN107) in Pulmonary Arterial Hypertension (PAH)	Novartis Pharmaceuticals	INDUSTRY	TREATMENT	INTERVENTIONAL	2010-07-01	PHASE_2	DRUG	TERMINATED	2013-01-01	Study was terminated due to serious adverse event (SAE)	OTHER	23
NCT01181791	https://www.clinicaltrials.gov/ct2/show/NCT01181791	Effects of Lactobacillus Reuteri in Premature Infants	University of Miami	UNIVERSITY	PREVENTION	INTERVENTIONAL	2010-07-01	NOT_APPLICABLE	OTHER	TERMINATED	2017-07-01	Poor recruitment	RECRUITMENT	65
NCT01177683	https://www.clinicaltrials.gov/ct2/show/NCT01177683	Bendamustine in Combination With Bortezomib and Pegylated Liposomal Doxorubicin for Multiple Myeloma	Sherif Farag, MB, BS	OTHER	TREATMENT	INTERVENTIONAL	2010-07-01	PHASE_1	DRUG	TERMINATED	2017-12-01	Lack of accrual	RECRUITMENT	26
NCT01177592	https://www.clinicaltrials.gov/ct2/show/NCT01177592	Thrombocyte Activity Reassessment and GEnoTyping for PCI(TARGET-PCI)	LifeBridge Health	OTHER	TREATMENT	INTERVENTIONAL	2010-07-01	NOT_APPLICABLE	DEVICE	TERMINATED	2010-10-01	Lack of financial support	FINANCIAL	7
NCT01176513	https://www.clinicaltrials.gov/ct2/show/NCT01176513	GE-148-002: A Phase 2, Open-label, Single-Center Study to Assess GE-148 (18F) Injection PET Imaging to Detect Localized Prostate Cancer	GE Healthcare	INDUSTRY	DIAGNOSIS	INTERVENTIONAL	2010-07-01	PHASE_2	DRUG	TERMINATED	2012-03-01	Lack of Subject enrollment	RECRUITMENT	25
NCT01176214	https://www.clinicaltrials.gov/ct2/show/NCT01176214	WEANING-Study: "Weaning by Early Versus lAte Tracheostomy iN supratentorIal iNtracerebral Bleedings	University of Erlangen-Nürnberg Medical School	RESEARCH_HOSPITAL	SUPPORTIVE_CARE	INTERVENTIONAL	2010-07-01	PHASE_2	PROCEDURE	TERMINATED	2014-04-01	slow recruitment of patients	RECRUITMENT	7
NCT01175668	https://www.clinicaltrials.gov/ct2/show/NCT01175668	Clonidine for Neonatal Abstinence Syndrome Study	Baystate Medical Center	RESEARCH_HOSPITAL	TREATMENT	INTERVENTIONAL	2010-07-01	NOT_APPLICABLE	DRUG	TERMINATED	2012-10-01	Based on the planned interim analysis results at 50% recruitment, after IRB reviewed the results, further enrollment was stopped.	FUTILITY,RECRUITMENT	68
NCT01173939	https://www.clinicaltrials.gov/ct2/show/NCT01173939	Primary Prevention of Major Adverse Cardiac Events (MACE) With Standard and Intensive Statin Treatment in Patients With Diabetes: Survival and Cardiovascular Event Assessments	Positive Trial Group	OTHER	PREVENTION	INTERVENTIONAL	2010-07-01	NOT_APPLICABLE	DRUG	TERMINATED	0001-01-01	With recommendation from IDMC, Steering Committee terminated this trial due to ethical concerns raised by J-ART study.	OTHER	-1
NCT01173848	https://www.clinicaltrials.gov/ct2/show/NCT01173848	Vitamin D Supplement Study for Stage Three and Four Chronic Kidney Disease (CKD) Patients	The Cleveland Clinic	RESEARCH_HOSPITAL	TREATMENT	INTERVENTIONAL	2010-07-01	PHASE_3	DRUG	TERMINATED	2011-10-18		OTHER	19
NCT01173679	https://www.clinicaltrials.gov/ct2/show/NCT01173679	Dasatinib With Fludarabine and Rituximab in Relapsed and Refractory CLL and SLL	Massachusetts General Hospital	RESEARCH_HOSPITAL	TREATMENT	INTERVENTIONAL	2010-07-01	PHASE_2	DRUG	TERMINATED	2015-01-01	Slow accrual	RECRUITMENT	10
NCT01173263	https://www.clinicaltrials.gov/ct2/show/NCT01173263	Effect of Bispectral Index (BIS) Titrated Propofol Sedation on Lower Esophageal Sphincter Pressures and Esophageal Function in Intensive Care Patients	The Cleveland Clinic	RESEARCH_HOSPITAL	PREVENTION	INTERVENTIONAL	2010-07-01	NOT_APPLICABLE	OTHER	TERMINATED	2011-03-01	recruitment difficulties	RECRUITMENT	1
NCT01172756	https://www.clinicaltrials.gov/ct2/show/NCT01172756	A Study to Test the Effects of Riociguat in Patients With Pulmonary Hypertension Associated With Left Ventricular Diastolic Dysfunction	Bayer	INDUSTRY	TREATMENT	INTERVENTIONAL	2010-07-01	PHASE_2	DRUG	TERMINATED	2012-10-01	Recruitment was only stopped after the statistical power of the study was reached and the study objectives could be met despite the premature discontinuation.	RECRUITMENT	39
NCT01171534	https://www.clinicaltrials.gov/ct2/show/NCT01171534	Closure of Fasciotomy Wounds: A Prospective, Observational Study of a Continuous External Tissue Expander	University of Missouri-Columbia	UNIVERSITY	TREATMENT	INTERVENTIONAL	2010-07-01	NOT_APPLICABLE	DEVICE	TERMINATED	2014-02-01	Study determined not to be feasible to continue.	OTHER	7
NCT01171521	https://www.clinicaltrials.gov/ct2/show/NCT01171521	Management of Complex Wounds Using a Constant Tension External Tissue Expander	University of Missouri-Columbia	UNIVERSITY	TREATMENT	INTERVENTIONAL	2010-07-01	NOT_APPLICABLE	DEVICE	TERMINATED	2015-09-01	enrollment did not meet projections and numerous lost to follow-up	RECRUITMENT	6
NCT01169064	https://www.clinicaltrials.gov/ct2/show/NCT01169064	Topical Silver for Prevention of Wound Infection After Cesarean Delivery	Vanderbilt University	UNIVERSITY	PREVENTION	INTERVENTIONAL	2010-07-01	NOT_APPLICABLE	DEVICE	TERMINATED	2012-07-01	Interim analysis showed no statistical significance achieved.	FUTILITY	475
NCT01167816	https://www.clinicaltrials.gov/ct2/show/NCT01167816	Phase I Trial of 5-Azacitidine Plus Gemcitabine in Patients With Advanced Pancreatic Cancer	University of Oklahoma	UNIVERSITY	TREATMENT	INTERVENTIONAL	2010-07-01	PHASE_1	DRUG	TERMINATED	2014-01-01	The study was terminated as the Prinicipal Investigator left the site- all previous subjects enrolled are deceased	RECRUITMENT,INVESTIGATOR	9
NCT01167738	https://www.clinicaltrials.gov/ct2/show/NCT01167738	Combination Chemotherapy With or Without Metformin Hydrochloride in Treating Patients With Metastatic Pancreatic Cancer	IRCCS San Raffaele	OTHER	TREATMENT	INTERVENTIONAL	2010-07-01	PHASE_2	DRUG	TERMINATED	2015-04-01	concern of detrimental effect	OTHER	60
NCT01166724	https://www.clinicaltrials.gov/ct2/show/NCT01166724	Renal Allograft Function and Histology Following Switching From A Tacrolimus to Sirolimus (SRL)-Based Immunosuppression-	The Cleveland Clinic	RESEARCH_HOSPITAL	TREATMENT	INTERVENTIONAL	2010-07-01	PHASE_3	DRUG	TERMINATED	2014-12-01	Collaborator stopped study	OTHER	12
NCT01164943	https://www.clinicaltrials.gov/ct2/show/NCT01164943	Aneuploidy Rate and Stimulation Protocol: Recombinant Follicle Stimulating Hormone (FSH) Versus Human FSH	IVI Madrid	OTHER	TREATMENT	INTERVENTIONAL	2010-07-01	NOT_APPLICABLE	PROCEDURE	TERMINATED	2012-12-01		OTHER	80
NCT01164904	https://www.clinicaltrials.gov/ct2/show/NCT01164904	Safety, Tolerability, Pharmacokinetics and Pharmacodynamics of AMG 181 in Healthy Subjects and Subjects With Mild to Moderate Ulcerative Colitis	Amgen	INDUSTRY	TREATMENT	INTERVENTIONAL	2010-07-01	PHASE_1	DRUG	TERMINATED	2013-03-01		OTHER	72
NCT01163799	https://www.clinicaltrials.gov/ct2/show/NCT01163799	A Pilot Study to Assess the Safety and Efficacy of Alefacept in de Novo Kidney Transplant Recipients	Northwestern University	UNIVERSITY	TREATMENT	INTERVENTIONAL	2010-07-01	PHASE_1	DRUG	TERMINATED	2012-08-01	Noted increased risks, greater than expected for standard of care therapy.	OTHER	9
NCT01160926	https://www.clinicaltrials.gov/ct2/show/NCT01160926	Dual REctcal Angiogenesis or MEK Inhibition radioTHERAPY Trial	The Christie NHS Foundation Trust	OTHER	TREATMENT	INTERVENTIONAL	2010-07-01	PHASE_1	DRUG	TERMINATED	2016-11-04	2 DLTs had been reported from first 4 patients on lowest possible dose cohort.	OTHER	31
NCT01161641	https://www.clinicaltrials.gov/ct2/show/NCT01161641	Pilot/Ph I Safety and Efficacy of ODSH in Protein Losing Enteropathy Secondary to Single Ventricle Palliative Surgery	Chimerix	INDUSTRY	TREATMENT	INTERVENTIONAL	2010-07-01	PHASE_1	DRUG	TERMINATED	2012-02-01	Extremely slow accural due to rarity of medical condition studied.	OTHER	5
NCT01159873	https://www.clinicaltrials.gov/ct2/show/NCT01159873	Single Ascending-Dose Study to Characterize the Safety, Pharmacokinetics, and Pharmacodynamics of CEP-37251 in Healthy Postmenopausal Women	Cephalon	INDUSTRY	TREATMENT	INTERVENTIONAL	2010-07-01	PHASE_1	DRUG	TERMINATED	2010-10-01	Study has been stopped by sponsor decision	BUSINESS	2
NCT01159548	https://www.clinicaltrials.gov/ct2/show/NCT01159548	Efficacy of Low Dose Promethazine for Postoperative Nausea and Vomiting	Womens College Hospital	RESEARCH_HOSPITAL	PREVENTION	INTERVENTIONAL	2010-07-01	NOT_APPLICABLE	DRUG	TERMINATED	2012-07-01	Population of interest was no longer available	OTHER	-1
NCT01159054	https://www.clinicaltrials.gov/ct2/show/NCT01159054	Novel Pathways to Manage Inflammation and Atherosclerosis in Dialysis Patients: Role of Nicotinic Acid	Brigham and Womens Hospital	RESEARCH_HOSPITAL	TREATMENT	INTERVENTIONAL	2010-07-01	NOT_APPLICABLE	DRUG	TERMINATED	2014-12-01	The funding source is not going to fund this anymore. Only two subjects completed the study therefore meaningful analysis not possible.	FINANCIAL	22
NCT01159067	https://www.clinicaltrials.gov/ct2/show/NCT01159067	Deferasirox for Treating Patients Who Have Undergone Allogeneic Stem Cell Transplant and Have Iron Overload	City of Hope Medical Center	RESEARCH_HOSPITAL	SUPPORTIVE_CARE	INTERVENTIONAL	2010-07-01	PHASE_2	DRUG	TERMINATED	2011-08-09	Low enrollment	RECRUITMENT	1
NCT01158092	https://www.clinicaltrials.gov/ct2/show/NCT01158092	Trial Comparing Treatment With SInergy™ System to Conservative Treatment for Chronic Sacroiliac Joint Pain	Baylis Medical Company	INDUSTRY	TREATMENT	INTERVENTIONAL	2010-07-01	NOT_APPLICABLE	DEVICE,OTHER	TERMINATED	0001-01-01		OTHER	5
NCT01158703	https://www.clinicaltrials.gov/ct2/show/NCT01158703	Aspirin and Plavix Following Coronary Artery Bypass Grafting	Ahmad Slim	GOVERNMENT	TREATMENT	INTERVENTIONAL	2010-07-01	PHASE_4	DRUG	TERMINATED	2014-12-01	poor recruitment and reduction in CT surgery support	RECRUITMENT	20
NCT01153958	https://www.clinicaltrials.gov/ct2/show/NCT01153958	Colposeptine for the Treatment of Bacterial Vaginosis	Merck KGaA, Darmstadt, Germany	INDUSTRY	TREATMENT	INTERVENTIONAL	2010-07-01	PHASE_4	DRUG	TERMINATED	2010-11-01		OTHER	133
NCT01151787	https://www.clinicaltrials.gov/ct2/show/NCT01151787	Efficacy and Safety of Cyclobenzaprine Hydrochloride Extended Release for the Treatment of Chronic Migraine	Kennedy Medical Group	RESEARCH_HOSPITAL	PREVENTION	INTERVENTIONAL	2010-07-01	PHASE_3	DRUG	TERMINATED	2013-09-01	Study was never initiated under new location/provider group. Contract to continue was never signed between TEVA and Kennedy Headache Center	OTHER	35
NCT01151137	https://www.clinicaltrials.gov/ct2/show/NCT01151137	Permanent Atrial fibriLLAtion Outcome Study Using Dronedarone on Top of Standard Therapy	Sanofi	INDUSTRY	TREATMENT	INTERVENTIONAL	2010-07-01	PHASE_3	DRUG	TERMINATED	2011-09-01	The study was stopped because of safety concerns	OTHER	3236
NCT01148264	https://www.clinicaltrials.gov/ct2/show/NCT01148264	Comparison of Olanzapine and Metoclopramide For Treatment Of bReakThrough Emesis	Karin Jordan	OTHER	SUPPORTIVE_CARE	INTERVENTIONAL	2010-07-01	PHASE_2	DRUG	TERMINATED	2014-10-01	poor enrolment	RECRUITMENT	23
NCT01147796	https://www.clinicaltrials.gov/ct2/show/NCT01147796	Accuracy of the 64 Slices Computed Tomography for the Diagnosis of Left Atrial Appendage Thrombus	Assistance Publique - Hôpitaux de Paris	RESEARCH_HOSPITAL	DIAGNOSIS	INTERVENTIONAL	2010-07-01	NOT_APPLICABLE	DEVICE	TERMINATED	2012-10-01	defect of inclusion	RECRUITMENT	52
NCT01147458	https://www.clinicaltrials.gov/ct2/show/NCT01147458	A Study Of The Safety And Efficacy Of PF-04191834 In Patients With Osteoarthritis Of The Knee	Pfizer	INDUSTRY	TREATMENT	INTERVENTIONAL	2010-07-01	PHASE_2	DRUG	TERMINATED	2011-02-01	See termination reason in detailed description.	OTHER	190
NCT01146457	https://www.clinicaltrials.gov/ct2/show/NCT01146457	The Optimal Dosage of Intrathecal Morphine for Peripartum Analgesia	Beth Israel Deaconess Medical Center	RESEARCH_HOSPITAL	TREATMENT	INTERVENTIONAL	2010-07-01	NOT_APPLICABLE	DRUG	TERMINATED	2015-01-01	Principal Investigator	INVESTIGATOR	83
NCT01145417	https://www.clinicaltrials.gov/ct2/show/NCT01145417	Pregabalin Trial In HIV Neuropathic Pain	Pfizers Upjohn has merged with Mylan to form Viatris Inc.	INDUSTRY	TREATMENT	INTERVENTIONAL	2010-07-01	PHASE_3	DRUG	TERMINATED	2012-05-01	See termination reason in detailed description.	OTHER	217
NCT01140412	https://www.clinicaltrials.gov/ct2/show/NCT01140412	Pharmacokinetic Interaction Between Maraviroc And Fosamprenavir/Ritonavir In Healthy Subjects	ViiV Healthcare	INDUSTRY	TREATMENT	INTERVENTIONAL	2010-07-01	PHASE_1	DRUG	TERMINATED	2010-10-01	The trial prematurely terminated on November 1, 2010, due to healthy volunteer participants experiencing non-serious fosamprenavir-related skin rash.	OTHER	14
NCT01135017	https://www.clinicaltrials.gov/ct2/show/NCT01135017	Effects of Dronedarone on Atrial Fibrillation Burden in Subjects With Permanent Pacemakers	Sanofi	INDUSTRY	TREATMENT	INTERVENTIONAL	2010-07-01	PHASE_4	DRUG	TERMINATED	2012-02-01		OTHER	112
NCT01128413	https://www.clinicaltrials.gov/ct2/show/NCT01128413	Emergency Department (ED) Flow-directed Fluid Optimization Resuscitation Trial (EFFORT)	Washington University School of Medicine	UNIVERSITY	TREATMENT	INTERVENTIONAL	2010-07-01	NOT_APPLICABLE	OTHER,DEVICE	TERMINATED	2013-11-01	lack of resources	OTHER	22
NCT01122927	https://www.clinicaltrials.gov/ct2/show/NCT01122927	Safety and Tolerability of Aripiprazole in Adolescents With Schizophrenia or Children and Adolescents With Bipolar I Disorder, Manic or Mixed Episode With or Without Psychotic Features.	Otsuka Pharmaceutical Development & Commercialization, Inc.	INDUSTRY	TREATMENT	INTERVENTIONAL	2010-07-01	PHASE_3	DRUG	TERMINATED	2014-09-01	The trial was terminated early as the objective of the Aripiprazole Pediatric Investigational Plan was met and provided 2 years of safety data.	OTHER	524
NCT01119742	https://www.clinicaltrials.gov/ct2/show/NCT01119742	Clinical Equivalence of Two Generic Butenafine Hydrochloride 1% Creams as Compared to Lotrimin Ultra Cream in Patients With Interdigital Tinea Pedis	Taro Pharmaceuticals USA	INDUSTRY	TREATMENT	INTERVENTIONAL	2010-07-01	PHASE_1	DRUG	TERMINATED	2011-07-01	Insufficient number of baseline eligible patient	OTHER	428
NCT01119794	https://www.clinicaltrials.gov/ct2/show/NCT01119794	Ofatumumab and Bortezomib for Patients With Low-grade B-cell Non-hodgkin Lymphoma That Relapse After Rituximab	Brown University	UNIVERSITY	TREATMENT	INTERVENTIONAL	2010-07-01	PHASE_2	DRUG	TERMINATED	2015-07-01	lack of accrual	RECRUITMENT	10
NCT01116791	https://www.clinicaltrials.gov/ct2/show/NCT01116791	Cytoreductive Surgery(CRS) Plus Hyperthermic Intraoperative Peritoneal Chemotherapy(HIPC) With Cisplatin to Treat Peritoneal Carcinomatosis From Upper Gastrointestinal Cancer	Baki Topal	OTHER	TREATMENT	INTERVENTIONAL	2010-07-01	PHASE_2	PROCEDURE	TERMINATED	2015-12-01	Insufficient enrollment in Pancreatic & Biliary arm	RECRUITMENT	34
NCT01115244	https://www.clinicaltrials.gov/ct2/show/NCT01115244	Use of Dapsone Gel, 5% for Treating Dermatitis Herpetiformis	Vanderbilt University Medical Center	RESEARCH_HOSPITAL	TREATMENT	INTERVENTIONAL	2010-07-01	PHASE_4	DRUG	TERMINATED	2012-03-01	poor enrollment and lack of funding	RECRUITMENT,FINANCIAL	1
NCT01113801	https://www.clinicaltrials.gov/ct2/show/NCT01113801	A Study in Participants With Diabetic Kidney Disease	Eli Lilly and Company	INDUSTRY	TREATMENT	INTERVENTIONAL	2010-07-01	PHASE_2	DRUG	TERMINATED	2014-07-01	Interim Assessment: Lack of Efficacy	FUTILITY	417
NCT01113541	https://www.clinicaltrials.gov/ct2/show/NCT01113541	One-Year Trial of Oral Ziprasidone in Bipolar Patients With Metabolic Syndrome	Pfizers Upjohn has merged with Mylan to form Viatris Inc.	INDUSTRY	TREATMENT	INTERVENTIONAL	2010-07-01	PHASE_3	DRUG	TERMINATED	2011-02-01	See termination reason in detailed description.	OTHER	13
NCT01110603	https://www.clinicaltrials.gov/ct2/show/NCT01110603	A Study of MK-4827 in Combination With Standard Chemotherapy in Participants With Advanced Solid Tumors (MK-4827-008 AM1)	Tesaro, Inc.	INDUSTRY	TREATMENT	INTERVENTIONAL	2010-07-01	PHASE_1	DRUG	TERMINATED	2011-07-01		OTHER	12
NCT01110070	https://www.clinicaltrials.gov/ct2/show/NCT01110070	ChonDux for Filling Full Thickness Cartilage Defects in the Femoral Condyle of the Knee	Zimmer Biomet	INDUSTRY	TREATMENT	INTERVENTIONAL	2010-07-01	NOT_APPLICABLE	DEVICE	TERMINATED	2012-12-01	Enrollment suspended; follow up continue	RECRUITMENT	21
NCT01108458	https://www.clinicaltrials.gov/ct2/show/NCT01108458	A Phase 2 Study of Pertuzumab and Erlotinib for Refractory Pancreatic Adenocarcinoma	George Albert Fisher	OTHER	TREATMENT	INTERVENTIONAL	2010-07-01	PHASE_2	DRUG	TERMINATED	2011-03-01	Extreme toxicity of Pertuzumab and Erlotinib combination	OTHER	1
NCT01106950	https://www.clinicaltrials.gov/ct2/show/NCT01106950	Haploidentical Natural Killer Cells to Treat Refractory or Relapsed Acute Myelogenous Leukemia (AML)	Masonic Cancer Center, University of Minnesota	RESEARCH_HOSPITAL	TREATMENT	INTERVENTIONAL	2010-07-01	PHASE_2	DRUG,OTHER,PROCEDURE	TERMINATED	2012-12-01	study drug (Ontak) no longer available	OTHER	15
NCT01102140	https://www.clinicaltrials.gov/ct2/show/NCT01102140	The Impact of Pomegranate Extract on Chronic Cardiomyopathy Complicated by Renal Insufficiency (ImPrOVE): a Pilot Study	Jennifer Cowger , MD, MS	OTHER	TREATMENT	INTERVENTIONAL	2010-07-01	PHASE_2	DRUG	TERMINATED	2013-05-31	Investigator left University of Michigan	INVESTIGATOR	20
NCT01101594	https://www.clinicaltrials.gov/ct2/show/NCT01101594	A Study of hLL1-DOX (Milatuzumab-Doxorubicin Antibody-Drug Conjugate) in Patients With Multiple Myeloma	Gilead Sciences	INDUSTRY	TREATMENT	INTERVENTIONAL	2010-07-01	PHASE_1	DRUG	TERMINATED	2013-07-01	Study was terminated due to lack of efficacy	FUTILITY	17
NCT01098656	https://www.clinicaltrials.gov/ct2/show/NCT01098656	Lenalidomide Maintenance Post-debulking in Advanced CTCL	European Organisation for Research and Treatment of Cancer - EORTC	NETWORK	TREATMENT	INTERVENTIONAL	2010-07-01	PHASE_3	DRUG	TERMINATED	2013-09-01	recruitment prematurely halted following companys decision to stop financial support to the study	RECRUITMENT,FINANCIAL	21
NCT01096745	https://www.clinicaltrials.gov/ct2/show/NCT01096745	Randomized Trial of Gemcitabine/Cisplatin Versus S-1/Cisplatin in Advanced Biliary Cancer	Gyeongsang National University Hospital	GOVERNMENT	TREATMENT	INTERVENTIONAL	2010-07-01	PHASE_2	DRUG	TERMINATED	2013-09-01	Planning for randomized phase III trial for this issue.	OTHER	-1
NCT01082965	https://www.clinicaltrials.gov/ct2/show/NCT01082965	Acute Effects Of Donepezil On Brain Perfusion And Memory In Subjects With Cognitive Impairment And Mild Alzheimers Disease	Pfizer	INDUSTRY	BASIC_SCIENCE	INTERVENTIONAL	2010-07-01	NOT_APPLICABLE	DRUG	TERMINATED	2012-07-01	The study was terminated because of slow enrollment. The decision to terminate the trial was not based on any safety or efficacy concerns.	RECRUITMENT	18
NCT01079845	https://www.clinicaltrials.gov/ct2/show/NCT01079845	A Cooking and Eating Study	Boston Childrens Hospital	RESEARCH_HOSPITAL	TREATMENT	INTERVENTIONAL	2010-07-01	NOT_APPLICABLE	OTHER	TERMINATED	2013-11-01	For this pilot, we constructed conditional power curves and noted that we would not substantially enhance power by enrolling additional participants.	RECRUITMENT	19
NCT01074749	https://www.clinicaltrials.gov/ct2/show/NCT01074749	Optimal Sensing in Atrial Tachyarrhythmias Study	Abbott Medical Devices	INDUSTRY	TREATMENT	INTERVENTIONAL	2010-07-01	NOT_APPLICABLE	DEVICE	TERMINATED	2014-07-01	Interim analysis indicated that endpoints can not be analysed with current dataset.	FUTILITY	111
NCT01059656	https://www.clinicaltrials.gov/ct2/show/NCT01059656	Phase II Pazopanib Study in Advanced Dermatofibrosarcomas	Assistance Publique - Hôpitaux de Paris	RESEARCH_HOSPITAL	TREATMENT	INTERVENTIONAL	2010-07-01	PHASE_2	DRUG	TERMINATED	2014-04-01	Decision of Study Principal Investigator	INVESTIGATOR	23
NCT01054534	https://www.clinicaltrials.gov/ct2/show/NCT01054534	Ultrasound Image Fusion for Placement of Sacral Quadripolar Leads	Mayo Clinic	RESEARCH_HOSPITAL	SUPPORTIVE_CARE	INTERVENTIONAL	2010-07-01	NOT_APPLICABLE	PROCEDURE	TERMINATED	2012-12-01	Sponsor withdrew funding	FINANCIAL	1
NCT01052311	https://www.clinicaltrials.gov/ct2/show/NCT01052311	The Impact of Tredaptive on Flow-Mediated Dilation in Cardiac Patients	Sheba Medical Center	GOVERNMENT	TREATMENT	INTERVENTIONAL	2010-07-01	PHASE_4	DRUG	TERMINATED	2013-01-01	The sponsor decided to withdraw study drug from market	BUSINESS	8
NCT01050283	https://www.clinicaltrials.gov/ct2/show/NCT01050283	A Study to Evaluate [18F]-FDG PET (Fluorodeoxyglucose-positron) in Patients With Pancreatic Cancer (MK-0000-144)	Merck Sharp & Dohme LLC	INDUSTRY	DIAGNOSIS	INTERVENTIONAL	2010-07-01	PHASE_1	PROCEDURE	TERMINATED	2012-05-01		OTHER	15
NCT01045915	https://www.clinicaltrials.gov/ct2/show/NCT01045915	Safety and Efficacy Study of Electrotransfer of Plasmid AMEP to Treat Advanced or Metastatic Melanoma	Onxeo	INDUSTRY	TREATMENT	INTERVENTIONAL	2010-07-01	PHASE_1	OTHER	TERMINATED	2013-01-01	The study has been halted due to the low enrolment rate.	RECRUITMENT	5
NCT01045382	https://www.clinicaltrials.gov/ct2/show/NCT01045382	MSC and HSC Coinfusion in Mismatched Minitransplants	University of Liege	UNIVERSITY	TREATMENT	INTERVENTIONAL	2010-07-01	PHASE_2	OTHER	TERMINATED	2021-08-01	recruitment too slow	RECRUITMENT	39
NCT01038531	https://www.clinicaltrials.gov/ct2/show/NCT01038531	Biomarkers of Lung Injury With Low Tidal Volume Ventilation Compared With Airway Pressure Release Ventilation	Boston Medical Center	RESEARCH_HOSPITAL	TREATMENT	INTERVENTIONAL	2010-07-01	NOT_APPLICABLE	OTHER	TERMINATED	2016-09-01	slow enrollment	RECRUITMENT	3
NCT01027806	https://www.clinicaltrials.gov/ct2/show/NCT01027806	Effect of Montelukast Therapy in Obstructive Sleep Apnea(OSA) Children	University of Chicago	UNIVERSITY	TREATMENT	INTERVENTIONAL	2010-07-01	PHASE_4	DRUG	TERMINATED	2014-08-01	Poor accrual	RECRUITMENT	64
NCT01005979	https://www.clinicaltrials.gov/ct2/show/NCT01005979	A Phase I Trial Using Cyclophosphamide, Rituximab and Revlimid (CR2) for the Treatment of Relapsed/Refractory B-Cell Chronic Lymphocytic Leukemia (B-CLL) and Small Lymphocytic Lymphoma (SLL)	Emory University	UNIVERSITY	TREATMENT	INTERVENTIONAL	2010-07-01	PHASE_1	DRUG	TERMINATED	0001-01-01	Slow Accrual	RECRUITMENT	6
NCT00977171	https://www.clinicaltrials.gov/ct2/show/NCT00977171	Study To Assess The Clinical Benefit Of Droxidopa In Subjects With Chronic Fatigue Syndrome	Chelsea Therapeutics	INDUSTRY	TREATMENT	INTERVENTIONAL	2010-07-01	PHASE_2	DRUG	TERMINATED	2011-10-01	Enrollment issues.	RECRUITMENT	3
NCT00881023	https://www.clinicaltrials.gov/ct2/show/NCT00881023	Cartilage Autograft Implantation System (CAIS) for the Repair of Knee Cartilage Through Cartilage Regeneration	DePuy Mitek	INDUSTRY	TREATMENT	INTERVENTIONAL	2010-07-01	NOT_APPLICABLE	PROCEDURE,DEVICE	TERMINATED	2014-12-01	Study was terminated because of very low enrollment rate.	RECRUITMENT	75
NCT00840112	https://www.clinicaltrials.gov/ct2/show/NCT00840112	Vitamin E Treatment for Long-Chain 3-Hydroxyacyl Coenzyme A (CoA) Dehydrogenase (LCHAD) Associated Neuropathy	Oregon Health and Science University	UNIVERSITY	TREATMENT	INTERVENTIONAL	2010-07-01	NOT_APPLICABLE	OTHER	TERMINATED	2015-10-01	New data does not support a role of vitamin E in LCHAD associated neuropathy.	OTHER	1
NCT00796510	https://www.clinicaltrials.gov/ct2/show/NCT00796510	Study Providing Monotherapy (Sitaxsentan) And Combination Therapy (Sitaxsentan+Sildenafil) To Subjects With Pulmonary Arterial Hypertension (PAH) To Assess Long-Term Safety	Pfizer	INDUSTRY	TREATMENT	INTERVENTIONAL	2010-07-01	PHASE_3	DRUG	TERMINATED	2011-01-01	Safety Issue: The trial was prematurely terminated on Dec 9, 2010, due to safety concerns, specifically new emerging evidence of hepatic injury	OTHER	3
NCT01155479	https://www.clinicaltrials.gov/ct2/show/NCT01155479	A Placebo- and Active-Controlled Study of Preladenant in Early Parkinsons Disease (PD) (P05664)	Merck Sharp & Dohme LLC	INDUSTRY	TREATMENT	INTERVENTIONAL	2010-07-06	PHASE_3	DRUG	TERMINATED	2013-07-16	Termininated for business reasons	BUSINESS	1022
NCT01114503	https://www.clinicaltrials.gov/ct2/show/NCT01114503	A Safety and Tolerability Study of Otelixizumab in Thyroid Eye Disease	GlaxoSmithKline	INDUSTRY	TREATMENT	INTERVENTIONAL	2010-07-07	PHASE_2	DRUG	TERMINATED	2012-08-29	Clinical study in Graves ophthalmopathy terminated until there is a better understanding of an efficacious dose with Otelixizumab from other clinical studies.	OTHER	2
NCT01163084	https://www.clinicaltrials.gov/ct2/show/NCT01163084	Leuprolide Acetate or Goserelin Acetate With or Without Vismodegib Followed by Surgery in Treating Patients With Locally Advanced Prostate Cancer	National Cancer Institute (NCI)	GOVERNMENT	TREATMENT	INTERVENTIONAL	2010-07-09	PHASE_1	DRUG,OTHER	TERMINATED	2012-06-01		OTHER	10
NCT01253642	https://www.clinicaltrials.gov/ct2/show/NCT01253642	Phenelzine Sulfate and Docetaxel in Treating Patients With Prostate Cancer With Progressive Disease After First-Line Therapy With Docetaxel	OHSU Knight Cancer Institute	UNIVERSITY	TREATMENT	INTERVENTIONAL	2010-07-12	PHASE_2	PROCEDURE,OTHER,DRUG	TERMINATED	2017-09-15	low enrollment	RECRUITMENT	11
NCT01111539	https://www.clinicaltrials.gov/ct2/show/NCT01111539	Study to Evaluate the Efficacy, Safety and Tolerability of an Oral Aripiprazole/Escitalopram Combination Therapy in Participants With Major Depressive Disorder (MDD)	Otsuka Pharmaceutical Development & Commercialization, Inc.	INDUSTRY	TREATMENT	INTERVENTIONAL	2010-07-13	PHASE_3	DRUG	TERMINATED	2011-09-20	The study was terminated early due to Sponsor decision, closure of this combination therapy program is unrelated to any safety issues, no signals of concern.	BUSINESS	211
NCT01175707	https://www.clinicaltrials.gov/ct2/show/NCT01175707	Study Comparing Cubicin With Vancomycin in Treatment of Participants With Complicated Skin and Skin Structure Infections in a Home Infusion Setting	Cubist Pharmaceuticals LLC	INDUSTRY	HEALTH_SERVICES	INTERVENTIONAL	2010-07-15	PHASE_4	DRUG	TERMINATED	2011-11-17	Business decision	BUSINESS	80
NCT01165658	https://www.clinicaltrials.gov/ct2/show/NCT01165658	Study of Hypofractionated Proton Radiation Therapy in Thoracic Malignancies	M.D. Anderson Cancer Center	RESEARCH_HOSPITAL	TREATMENT	INTERVENTIONAL	2010-07-16	PHASE_1	OTHER	TERMINATED	2016-07-19	Requested by PI during yearly Continuing Review	INVESTIGATOR	30
NCT01141075	https://www.clinicaltrials.gov/ct2/show/NCT01141075	Ataluren for Nonsense Mutation Methylmalonic Acidemia	PTC Therapeutics	INDUSTRY	TREATMENT	INTERVENTIONAL	2010-07-19	PHASE_2	DRUG	TERMINATED	2011-11-03	Terminated due to low enrollment and unclear pharmacologic effect in available pharmacodynamic data (not due to any safety concerns).	RECRUITMENT	11
NCT01174082	https://www.clinicaltrials.gov/ct2/show/NCT01174082	Trial of ID-Specific Donor Vaccinated Lymphocyte Infusion for Patients With Myeloma Relapsing or Failing to Achieve a Complete Remission After an Allogenic Transplant	M.D. Anderson Cancer Center	RESEARCH_HOSPITAL	TREATMENT	INTERVENTIONAL	2010-07-20	PHASE_2	OTHER,PROCEDURE,DRUG	TERMINATED	2017-02-23	Slow Accrual	RECRUITMENT	2
NCT01159964	https://www.clinicaltrials.gov/ct2/show/NCT01159964	Evaluation of a New Anti-cancer Vaccine for Patients With Non-small Cell Lung Cancer, After Tumor Removal by Surgery	GlaxoSmithKline	INDUSTRY	TREATMENT	INTERVENTIONAL	2010-07-20	PHASE_1	OTHER	TERMINATED	2014-09-10	Study termination due to negative Phase III of another study product from same technology platform.	OTHER	60
NCT01144442	https://www.clinicaltrials.gov/ct2/show/NCT01144442	WCC# 59 Hyperthermic Intraperitoneal Chemotherapy Utilizing Carboplatin in First Recurrence Ovarian Cancer	Masonic Cancer Center, University of Minnesota	RESEARCH_HOSPITAL	TREATMENT	INTERVENTIONAL	2010-07-27	NOT_APPLICABLE	OTHER,PROCEDURE,DRUG	TERMINATED	2015-05-01	PI Request	INVESTIGATOR	10
NCT01111552	https://www.clinicaltrials.gov/ct2/show/NCT01111552	Study to Evaluate the Efficacy, Safety and Tolerability of an Oral Aripiprazole/Escitalopram Combination Therapy in Participants With Major Depressive Disorder (MDD)	Otsuka Pharmaceutical Development & Commercialization, Inc.	INDUSTRY	TREATMENT	INTERVENTIONAL	2010-07-29	PHASE_3	DRUG	TERMINATED	2011-09-27	The study was terminated early due to Sponsor decision, closure of this combination therapy program is unrelated to any safety issues, no signals of concern.	BUSINESS	237
NCT03257592	https://www.clinicaltrials.gov/ct2/show/NCT03257592	Positron Emission Tomography (PET) Imaging of Glial Activation in Psychotic Disease States	Johns Hopkins University	UNIVERSITY	DIAGNOSIS	INTERVENTIONAL	2010-08-01	PHASE_1	DRUG	TERMINATED	2018-04-01	Lack of funding	FINANCIAL	35
NCT01613235	https://www.clinicaltrials.gov/ct2/show/NCT01613235	Induced Hypertension for Treatment of Delayed Cerebral Ischaemia After Aneurysmal Subarachnoid Haemorrhage	Academisch Medisch Centrum - Universiteit van Amsterdam (AMC-UvA)	UNIVERSITY	TREATMENT	INTERVENTIONAL	2010-08-01	PHASE_3	OTHER	TERMINATED	2015-12-10	As advised by the DSMB the study was stopped due to slow recruitment.	RECRUITMENT	26
NCT01573988	https://www.clinicaltrials.gov/ct2/show/NCT01573988	Satiety, Meal Frequency and Nutritional Aspects	Hospices Civils de Lyon	RESEARCH_HOSPITAL	BASIC_SCIENCE	INTERVENTIONAL	2010-08-01	NOT_APPLICABLE	OTHER	TERMINATED	2012-04-01	Difficulties in recruiting of volunteers with a BMI (Body Mass Index) between 30 and 35 kg/m2	RECRUITMENT	37
NCT01544452	https://www.clinicaltrials.gov/ct2/show/NCT01544452	Total Preoperative MR Diagnostic Evaluation Versus Standard Diagnostic Evaluation in Patients With Rectal Cancer	Herlev Hospital	RESEARCH_HOSPITAL	DIAGNOSIS	INTERVENTIONAL	2010-08-01	NOT_APPLICABLE	PROCEDURE	TERMINATED	2013-02-01	Lack of MR scanning capacity	OTHER	75
NCT01525927	https://www.clinicaltrials.gov/ct2/show/NCT01525927	Study of Chemotherapy Prior to Radiotherapy and Chemotherapy in Patients With HPV Associated Cancer of the Oral Cavity	Northwell Health	OTHER	TREATMENT	INTERVENTIONAL	2010-08-01	PHASE_2	OTHER,DRUG	TERMINATED	2011-12-01	Principal Investigator left institution. IRB approval lapsed.	INVESTIGATOR	2
NCT01364220	https://www.clinicaltrials.gov/ct2/show/NCT01364220	The Effects of Very Early Use of Rosuvastatin in Preventing Recurrence of Ischemic Stroke	Severance Hospital	RESEARCH_HOSPITAL	TREATMENT	INTERVENTIONAL	2010-08-01	PHASE_3	OTHER,DRUG	TERMINATED	2013-04-01	Slow enrollment	RECRUITMENT	318
NCT01360827	https://www.clinicaltrials.gov/ct2/show/NCT01360827	EMD 1201081 + 5-FU + Cisplatin + Cetuximab in Subjects With Recurrent / Metastatic Squamous Cell Carcinoma of the Head and Neck	Merck KGaA, Darmstadt, Germany	INDUSTRY	TREATMENT	INTERVENTIONAL	2010-08-01	PHASE_1	DRUG	TERMINATED	0001-01-01	Study terminated due to potential safety concerns in combination with platinum-based therapies	OTHER	13
NCT01350583	https://www.clinicaltrials.gov/ct2/show/NCT01350583	Bicarbonate for Tumor Related Pain	H. Lee Moffitt Cancer Center and Research Institute	RESEARCH_HOSPITAL	SUPPORTIVE_CARE	INTERVENTIONAL	2010-08-01	NOT_APPLICABLE	DRUG	TERMINATED	2012-05-01	PI Left Moffitt	INVESTIGATOR	2
NCT01329627	https://www.clinicaltrials.gov/ct2/show/NCT01329627	Feasibility Study of Metronomic Chemotherapy for Locally Advanced HER2-Negative Breast Cancer	Instituto do Cancer do Estado de São Paulo	UNIVERSITY	TREATMENT	INTERVENTIONAL	2010-08-01	PHASE_2	DRUG	TERMINATED	2012-08-01	Toxicity	OTHER	12
NCT01301378	https://www.clinicaltrials.gov/ct2/show/NCT01301378	Patch Graft Material Safety and Effectiveness in Covering Glaucoma Drainage Device Tube	Wills Eye	OTHER	TREATMENT	INTERVENTIONAL	2010-08-01	NOT_APPLICABLE	PROCEDURE	TERMINATED	2011-01-01	kerasys had more erosions than tutoplast	OTHER	40
NCT01266291	https://www.clinicaltrials.gov/ct2/show/NCT01266291	Sabril for Complex Partial Seizures in Adult Tolerability Study (TS) Patients	University of Pennsylvania	UNIVERSITY	TREATMENT	INTERVENTIONAL	2010-08-01	PHASE_4	DRUG	TERMINATED	2013-12-01	Was not possible to enroll sufficient number of subjects to draw any worthwhile conclusions from the study.	RECRUITMENT	1
NCT01263028	https://www.clinicaltrials.gov/ct2/show/NCT01263028	Effects of Ergocalciferol on Erythropoetin Stimulating Agent Dose	Kaiser Permanente	OTHER	TREATMENT	INTERVENTIONAL	2010-08-01	NOT_APPLICABLE	DRUG	TERMINATED	2011-09-01	Strong enrollment efforts resulted in few eligible subjects and high screen failures due to CKD patients with higher vitamin D levels than anticipated.	RECRUITMENT	6
NCT01250418	https://www.clinicaltrials.gov/ct2/show/NCT01250418	SNAP VS BIS(OAA/S) Scale During a Sedation Regimen With and Without Ketamine	Northwestern University	UNIVERSITY	BASIC_SCIENCE	INTERVENTIONAL	2010-08-01	NOT_APPLICABLE	DRUG	TERMINATED	2012-05-01	Monitor manufacturer stopped marketing plan for the product.	OTHER	25
NCT01248845	https://www.clinicaltrials.gov/ct2/show/NCT01248845	Comparative Effects on Diaphragmatic Electrical Activity and Respiratory Pattern of Various Levels of Assistance	Prof. Philippe Jolliet	OTHER	SUPPORTIVE_CARE	INTERVENTIONAL	2010-08-01	NOT_APPLICABLE	OTHER	TERMINATED	2016-06-01	Difficulties to enroll patients	RECRUITMENT	2
NCT01241617	https://www.clinicaltrials.gov/ct2/show/NCT01241617	ENDO GIA Stapler With Duet Tissue Reinforcement System (TRS) Used in Pulmonary Resections	Medtronic - MITG	INDUSTRY	TREATMENT	INTERVENTIONAL	2010-08-01	NOT_APPLICABLE	DEVICE	TERMINATED	2012-01-01	Covidien is conducting a voluntary recall of DuetTRS™ use in the thoracic cavity. IFU is revised to contraindicate use in adult and pediatric thoracic surgeries	COVID	100
NCT01238484	https://www.clinicaltrials.gov/ct2/show/NCT01238484	Ankle Equinus Contracture Treated With Dynamic Splinting	Dynasplint Systems, Inc.	INDUSTRY	TREATMENT	INTERVENTIONAL	2010-08-01	NOT_APPLICABLE	OTHER,DEVICE	TERMINATED	2013-01-01	Centers could not meet enrollment goals	RECRUITMENT	15
NCT01225341	https://www.clinicaltrials.gov/ct2/show/NCT01225341	Botulinum Toxin A for Herpes Labialis	DeNova Research	OTHER	PREVENTION	INTERVENTIONAL	2010-08-01	NOT_APPLICABLE	OTHER,DRUG	TERMINATED	2012-06-01	Too many patients withdrew/lost to follow up	OTHER	20
NCT01217632	https://www.clinicaltrials.gov/ct2/show/NCT01217632	A Study of FG-3019 in Subjects With Liver Fibrosis Due to Chronic Hepatitis B Infection	FibroGen	INDUSTRY	TREATMENT	INTERVENTIONAL	2010-08-01	PHASE_2	DRUG	TERMINATED	2015-06-01	Study terminated due to an unexpected prominent effect of entecavir alone in this patient population.	OTHER	114
NCT01206296	https://www.clinicaltrials.gov/ct2/show/NCT01206296	Adjuvant Intraperitoneal Gemcitabine for Resectable Pancreatic Adenocarcinoma	Medstar Health Research Institute	UNIVERSITY	TREATMENT	INTERVENTIONAL	2010-08-01	PHASE_2	DRUG	TERMINATED	2014-02-01	Study suspended	OTHER	9
NCT01205828	https://www.clinicaltrials.gov/ct2/show/NCT01205828	ABT-888 and Temozolomide for Liver Cancer	Georgetown University	UNIVERSITY	TREATMENT	INTERVENTIONAL	2010-08-01	PHASE_2	DRUG	TERMINATED	2014-10-01	Lack of efficacy	FUTILITY	16
NCT01204853	https://www.clinicaltrials.gov/ct2/show/NCT01204853	A 12 Week Safety And Efficacy Study Of Sitaxentan Sodium In Japanese Pulmonary Arterial Hypertension Patients	Pfizer	INDUSTRY	TREATMENT	INTERVENTIONAL	2010-08-01	PHASE_3	DRUG	TERMINATED	2010-11-01	Safety Issue: The trial was prematurely terminated on Dec 9, 2010, due to safety concerns, specifically new emerging evidence of hepatic injury.	OTHER	2
NCT01202058	https://www.clinicaltrials.gov/ct2/show/NCT01202058	An Observational Safety Evaluation of Patients Treated With the NEVO™ Sirolimus-eluting Coronary Stent. (NEVO II)	Cordis Corporation	INDUSTRY	TREATMENT	INTERVENTIONAL	2010-08-01	PHASE_3	DEVICE	TERMINATED	2012-10-01	The NEVO™ stent will not be commercialized. Cordis decided to close the study after 1 years. This decision took the absence of safety signals into account.	OTHER	156
NCT01202266	https://www.clinicaltrials.gov/ct2/show/NCT01202266	A Multiple Dose Study Of PF-05161704 In Healthy Volunteers	Pfizer	INDUSTRY	BASIC_SCIENCE	INTERVENTIONAL	2010-08-01	PHASE_1	DRUG	TERMINATED	2010-12-01	The study was terminated on October 29, 2010 due to gastrointestinal adverse events.	OTHER	32
NCT01201707	https://www.clinicaltrials.gov/ct2/show/NCT01201707	Evaluation of Angioplasty in the Treatment of Chronic Cerebrospinal Venous Insufficiency (CCSVI) in Multiple Sclerosis	Community Care Physicians, P.C.	OTHER	TREATMENT	INTERVENTIONAL	2010-08-01	NOT_APPLICABLE	PROCEDURE,OTHER	TERMINATED	2013-09-01	Inability to enroll adequate number of patients	RECRUITMENT	18
NCT01200862	https://www.clinicaltrials.gov/ct2/show/NCT01200862	Safety and Efficacy of BGS649 in Obese, Hypogonadotropic Hypogonadal Men	Mereo BioPharma	INDUSTRY	TREATMENT	INTERVENTIONAL	2010-08-01	PHASE_2	DRUG	TERMINATED	2012-08-01		OTHER	29
NCT01200810	https://www.clinicaltrials.gov/ct2/show/NCT01200810	Bicalutamide and RO4929097 in Treating Patients With Previously Treated Prostate Cancer	National Cancer Institute (NCI)	GOVERNMENT	TREATMENT	INTERVENTIONAL	2010-08-01	PHASE_2	OTHER,DRUG	TERMINATED	2012-11-01	Drug was no longer available	OTHER	10
NCT01198548	https://www.clinicaltrials.gov/ct2/show/NCT01198548	High-Dose Cholecalciferol in Treating Patients Receiving Combination Chemotherapy and Bevacizumab as First-Line Therapy For Metastatic Colorectal Cancer	Roswell Park Cancer Institute	UNIVERSITY	TREATMENT	INTERVENTIONAL	2010-08-01	PHASE_2	OTHER,DRUG	TERMINATED	2012-06-01	Lack of funding	FINANCIAL	10
NCT01197664	https://www.clinicaltrials.gov/ct2/show/NCT01197664	Paricalcitol, Fluorouracil, and Radiation Therapy in Treating Patients With Rectal Cancer That Can Be Removed in Surgery	Wake Forest University Health Sciences	UNIVERSITY	TREATMENT	INTERVENTIONAL	2010-08-01	PHASE_1	OTHER,DRUG	TERMINATED	2014-04-01	Study terminated due to funding issues	FINANCIAL	2
NCT01194960	https://www.clinicaltrials.gov/ct2/show/NCT01194960	TroVax® In Subjects With Hormone Refractory Prostate Cancer (HRPC)	Oxford BioMedica	INDUSTRY	TREATMENT	INTERVENTIONAL	2010-08-01	PHASE_2	DRUG	TERMINATED	2013-03-01		OTHER	25
NCT01194297	https://www.clinicaltrials.gov/ct2/show/NCT01194297	Study of Live, Attenuated Influenza Vaccination in Preterm and Full-Term Infants	University of Rochester	UNIVERSITY	PREVENTION	INTERVENTIONAL	2010-08-01	PHASE_4	OTHER	TERMINATED	2012-05-01	Insufficient enrollment	RECRUITMENT	3
NCT01193881	https://www.clinicaltrials.gov/ct2/show/NCT01193881	RO4929097 and Erlotinib Hydrochloride in Treating Patients With Stage IV or Recurrent Non-small Cell Lung Cancer	National Cancer Institute (NCI)	GOVERNMENT	TREATMENT	INTERVENTIONAL	2010-08-01	PHASE_1	DRUG,OTHER	TERMINATED	2015-08-01		OTHER	16
NCT01192763	https://www.clinicaltrials.gov/ct2/show/NCT01192763	RO4929097 Before Surgery in Treating Patients With Pancreatic Cancer	National Cancer Institute (NCI)	GOVERNMENT	TREATMENT	INTERVENTIONAL	2010-08-01	PHASE_1	OTHER,DRUG,PROCEDURE	TERMINATED	0001-01-01		OTHER	30
NCT01191749	https://www.clinicaltrials.gov/ct2/show/NCT01191749	Alemtuzumab in Myelodysplastic Syndrome (MDS), Aplastic Anemia, and T-Cell Large Granular Lymphocytic Leukemia (T-GL)	M.D. Anderson Cancer Center	RESEARCH_HOSPITAL	TREATMENT	INTERVENTIONAL	2010-08-01	PHASE_2	DRUG	TERMINATED	2013-11-01	Low Accrual	RECRUITMENT	7
NCT01191034	https://www.clinicaltrials.gov/ct2/show/NCT01191034	Peptide Vaccination Associated With Tumoral Immunomodulation in Patients With Advanced Metastatic Melanoma	Cliniques universitaires Saint-Luc- Université Catholique de Louvain	UNIVERSITY	TREATMENT	INTERVENTIONAL	2010-08-01	PHASE_1	DRUG	TERMINATED	2012-08-01	Completion after 2 patients then stop due to end of validity of vaccine peptide	OTHER	2
NCT01190241	https://www.clinicaltrials.gov/ct2/show/NCT01190241	Targeted Therapy Selection Based on Tumor Tissue Kinase Activity Profiles for Patients With Advanced Solid Malignancies, an Exploratory Study	Amsterdam UMC, location VUmc	OTHER	TREATMENT	INTERVENTIONAL	2010-08-01	NOT_APPLICABLE	DRUG	TERMINATED	2017-12-01		OTHER	45
NCT01190306	https://www.clinicaltrials.gov/ct2/show/NCT01190306	Safety Study of the VEGA UV-A System to Treat Keratoconus	Topcon Medical Systems, Inc.	INDUSTRY	TREATMENT	INTERVENTIONAL	2010-08-01	PHASE_3	DEVICE,DRUG	TERMINATED	2011-12-01	The sponsor terminated the study prior to data analysis for financial reasons.	FINANCIAL	118
NCT01189422	https://www.clinicaltrials.gov/ct2/show/NCT01189422	Subcutaneous Administration of Teplizumab in Adults With Type 1 Diabetes	MacroGenics	INDUSTRY	OTHER	INTERVENTIONAL	2010-08-01	PHASE_1	DRUG	TERMINATED	2011-02-01		OTHER	1
NCT01189435	https://www.clinicaltrials.gov/ct2/show/NCT01189435	Erlotinib Re-Challenge for Recurrent EGFR-mutant Lung Cancer in Patients Who Previously Received Adjuvant Erlotinib or Gefitinib	Memorial Sloan Kettering Cancer Center	RESEARCH_HOSPITAL	TREATMENT	INTERVENTIONAL	2010-08-01	PHASE_2	DRUG	TERMINATED	2012-01-01	Lack of accrual	RECRUITMENT	2
NCT01189227	https://www.clinicaltrials.gov/ct2/show/NCT01189227	Combination Chemotherapy Before or After Surgery in Treating Patients With Colorectal Cancer With Liver Metastases That Could Be Removed By Surgery	NSABP Foundation Inc	NETWORK	TREATMENT	INTERVENTIONAL	2010-08-01	PHASE_3	PROCEDURE	TERMINATED	2011-12-01	The study was terminated due to low accrual.	RECRUITMENT	9
NCT01189019	https://www.clinicaltrials.gov/ct2/show/NCT01189019	HiPED - High Dose Lucentis for Persistent Pigment Epithelial Detachments in Age-related Macular Degeneration	Anne Fung MD	OTHER	TREATMENT	INTERVENTIONAL	2010-08-01	PHASE_2	DRUG	TERMINATED	2013-03-01	Drug dose became unavailable	OTHER	40
NCT01188486	https://www.clinicaltrials.gov/ct2/show/NCT01188486	Pulmonary Interstitial Lymphography in Early Stage Lung Cancer	Stanford University	UNIVERSITY	OTHER	INTERVENTIONAL	2010-08-01	NOT_APPLICABLE	DEVICE,OTHER,DRUG	TERMINATED	2017-04-30	Business decision	BUSINESS	12
NCT01188226	https://www.clinicaltrials.gov/ct2/show/NCT01188226	Wear Characteristics of Denture Teeth	University of California, Los Angeles	UNIVERSITY	TREATMENT	INTERVENTIONAL	2010-08-01	NOT_APPLICABLE	DEVICE	TERMINATED	2015-06-01	Enrollment difficulties and drop outs	RECRUITMENT	10
NCT01187615	https://www.clinicaltrials.gov/ct2/show/NCT01187615	Determination of Safety, Efficacy, and Pharmacokinetics of "Regorafenib" Combined With Pemetrexed and Cisplatin in Patients With Nonsquamous Non-Small Cell Lung Cancer	Bayer	INDUSTRY	TREATMENT	INTERVENTIONAL	2010-08-01	PHASE_1	DRUG	TERMINATED	2012-06-01		OTHER	9
NCT01187810	https://www.clinicaltrials.gov/ct2/show/NCT01187810	Fenretinide in Children With Recurrent/Resistant ALL, AML, and NHL	South Plains Oncology Consortium	NETWORK	TREATMENT	INTERVENTIONAL	2010-08-01	PHASE_1	DRUG	TERMINATED	2018-04-01	drug supply	OTHER	3
NCT01186705	https://www.clinicaltrials.gov/ct2/show/NCT01186705	Clinical And Translational Study Of MK-2206 In Patients With Metastatic KRAS-Wild-Type, PIK3CA-Mutated, Colorectal Cancer	Memorial Sloan Kettering Cancer Center	RESEARCH_HOSPITAL	TREATMENT	INTERVENTIONAL	2010-08-01	PHASE_2	DRUG	TERMINATED	2011-08-01	Lack of accrual	RECRUITMENT	1
NCT01184443	https://www.clinicaltrials.gov/ct2/show/NCT01184443	Evaluation of the Efficacy and Safety of Olanzapine for Anorexia Nervosa in Children and Adolescents	Childrens Hospital of Eastern Ontario	RESEARCH_HOSPITAL	TREATMENT	INTERVENTIONAL	2010-08-01	PHASE_3	DRUG	TERMINATED	2014-03-01	Poor recruitment	RECRUITMENT	38
NCT01185366	https://www.clinicaltrials.gov/ct2/show/NCT01185366	Everolimus Versus Sunitinib in Non-Clear Cell Renal Cell Carcinoma	M.D. Anderson Cancer Center	RESEARCH_HOSPITAL	TREATMENT	INTERVENTIONAL	2010-08-01	PHASE_2	DRUG	TERMINATED	2019-09-09		OTHER	73
NCT01183884	https://www.clinicaltrials.gov/ct2/show/NCT01183884	3F8/GM-CSF Immunotherapy Plus 13-Cis-Retinoic Acid for Consolidation of Second or Greater Remission of High-Risk Neuroblastoma	Memorial Sloan Kettering Cancer Center	RESEARCH_HOSPITAL	TREATMENT	INTERVENTIONAL	2010-08-01	PHASE_2	OTHER	TERMINATED	2018-11-09	Low participant accrual	RECRUITMENT	46
NCT01182675	https://www.clinicaltrials.gov/ct2/show/NCT01182675	Hematopoietic Stem Cell Transplantation (HSCT) for Children With SCID Utilizing Alemtuzumab, Plerixafor & Filgrastim	University of California, San Francisco	UNIVERSITY	TREATMENT	INTERVENTIONAL	2010-08-01	PHASE_2	DRUG	TERMINATED	2013-09-01	Insufficient evidence of efficacy	OTHER	7
NCT01179308	https://www.clinicaltrials.gov/ct2/show/NCT01179308	Regional Anesthesia and Lung Cancer Recurrence	The Cleveland Clinic	RESEARCH_HOSPITAL	SUPPORTIVE_CARE	INTERVENTIONAL	2010-08-01	NOT_APPLICABLE	OTHER	TERMINATED	2015-08-01	The principal investigator decided to close this study site.	INVESTIGATOR	67
NCT01179191	https://www.clinicaltrials.gov/ct2/show/NCT01179191	Conversion to Embeda With Rescue Trial	Pfizer	INDUSTRY	SUPPORTIVE_CARE	INTERVENTIONAL	2010-08-01	PHASE_4	DRUG	TERMINATED	2011-04-01	See termination reason in detailed description.	OTHER	684
NCT01178255	https://www.clinicaltrials.gov/ct2/show/NCT01178255	Efficacy and Safety of Homeopathy for Moderate Depression (Acute Phase)	Charite University, Berlin, Germany	UNIVERSITY	TREATMENT	INTERVENTIONAL	2010-08-01	PHASE_3	OTHER,DRUG	TERMINATED	2011-07-01	recruitment difficulties	RECRUITMENT	44
NCT01175772	https://www.clinicaltrials.gov/ct2/show/NCT01175772	Maintenance Treatment for Ovarian Carcinoma in Remission by an Antiangiogenic Treatment Strategy	HaEmek Medical Center, Israel	RESEARCH_HOSPITAL	TREATMENT	INTERVENTIONAL	2010-08-01	PHASE_2	DRUG	TERMINATED	2013-04-01	Due to change in the national policy of medications	OTHER	6
NCT01175330	https://www.clinicaltrials.gov/ct2/show/NCT01175330	Omega 3 Fatty Acid Efficiency for Prevention of Atrial Fibrillation After Coronary Artery Bypass Grafting	Meshalkin Research Institute of Pathology of Circulation	NETWORK	TREATMENT	INTERVENTIONAL	2010-08-01	PHASE_3	DRUG	TERMINATED	2013-08-01	Interim analysis did not reveal of anticipated benefits of intervention	FUTILITY	39
NCT01164917	https://www.clinicaltrials.gov/ct2/show/NCT01164917	Safety Study of AMG 811 in Subjects With Discoid Lupus Erythematosus	Amgen	INDUSTRY	TREATMENT	INTERVENTIONAL	2010-08-01	PHASE_1	DRUG	TERMINATED	2013-03-01	The 16 subjects enrolled in the study should enable Amgen to adequately assess safety and tolerabili	RECRUITMENT	16
NCT01164046	https://www.clinicaltrials.gov/ct2/show/NCT01164046	Long-term Treatment for Cancer Patients With Deep Venous Thrombosis or Pulmonary Embolism	University Medical Center Groningen	RESEARCH_HOSPITAL	TREATMENT	INTERVENTIONAL	2010-08-01	PHASE_3	DRUG	TERMINATED	2014-07-01	Due to slow inclusion of patients	RECRUITMENT	56
NCT01160237	https://www.clinicaltrials.gov/ct2/show/NCT01160237	Study to Evaluate the Immune Response and the Safety of Fluarix TM/ Influsplit SSW® 2010/2011 or Pandemrix TM	GlaxoSmithKline	INDUSTRY	PREVENTION	INTERVENTIONAL	2010-08-01	PHASE_3	OTHER	TERMINATED	2011-02-01	The study was terminated for logistic reasons not related to safety or efficacy of the vaccine.	OTHER	7
NCT01160354	https://www.clinicaltrials.gov/ct2/show/NCT01160354	Plerixafor and Clofarabine in Frontline Treatment of Elderly Patients With Acute Myelogenous Leukemia (AML)	M.D. Anderson Cancer Center	RESEARCH_HOSPITAL	TREATMENT	INTERVENTIONAL	2010-08-01	PHASE_1	DRUG	TERMINATED	2016-03-01	Slow Accrual	RECRUITMENT	22
NCT01158885	https://www.clinicaltrials.gov/ct2/show/NCT01158885	Clofarabine With Cytarabine for Patients With Minimal Residual Disease Positive Leukemia	Therapeutic Advances in Childhood Leukemia Consortium	OTHER	TREATMENT	INTERVENTIONAL	2010-08-01	PHASE_2	DRUG	TERMINATED	2012-10-24	Study terminated for lack of accrual.	RECRUITMENT	2
NCT01157546	https://www.clinicaltrials.gov/ct2/show/NCT01157546	TAP Block for Open Radical Prostatectomy.	McGill University Health Centre/Research Institute of the McGill University Health Centre	UNIVERSITY	TREATMENT	INTERVENTIONAL	2010-08-01	PHASE_1	PROCEDURE	TERMINATED	2013-03-01	Low recruitment rate. In our center, open radical prostatectomies have been almost completely replaced by robotic prostatectomies.	RECRUITMENT	25
NCT01155869	https://www.clinicaltrials.gov/ct2/show/NCT01155869	Pilot Study of Depot NTX in Homeless Veterans	US Department of Veterans Affairs	GOVERNMENT	HEALTH_SERVICES	INTERVENTIONAL	2010-08-01	PHASE_4	DRUG	TERMINATED	2012-06-01	Poor enrollment	RECRUITMENT	7
NCT01155986	https://www.clinicaltrials.gov/ct2/show/NCT01155986	Lidocaine 5% Medicated Plaster in Chronic Neuropathic Postoperative Pain	Grünenthal GmbH	INDUSTRY	TREATMENT	INTERVENTIONAL	2010-08-01	PHASE_2	DRUG	TERMINATED	2012-11-01	Trial was stopped due to difficult enrolment	RECRUITMENT	74
NCT01148992	https://www.clinicaltrials.gov/ct2/show/NCT01148992	Interactions Between Intravenous (IV) Cocaine and Lofexidine	National Institute on Drug Abuse (NIDA)	GOVERNMENT	TREATMENT	INTERVENTIONAL	2010-08-01	PHASE_1	DRUG	TERMINATED	2011-03-01		OTHER	16
NCT01145508	https://www.clinicaltrials.gov/ct2/show/NCT01145508	Docetaxel and Prednisone With or Without Vaccine Therapy in Treating Patients With Metastatic Hormone-Resistant Prostate Cancer	National Cancer Institute (NCI)	GOVERNMENT	TREATMENT	INTERVENTIONAL	2010-08-01	PHASE_2	OTHER,DRUG	TERMINATED	2015-10-01	Poor accrual	RECRUITMENT	10
NCT01138579	https://www.clinicaltrials.gov/ct2/show/NCT01138579	Study of the Trifunctional Antibody FBTA05 and Donor Lymphocyte Infusion in B-cell Lymphoma After Allogeneic Stem Cell Transplantation	Technische Universität München	UNIVERSITY	TREATMENT	INTERVENTIONAL	2010-08-01	PHASE_1	DRUG	TERMINATED	2016-06-01	Recruitment delayed, trial medication no loner available	RECRUITMENT	9
NCT01135329	https://www.clinicaltrials.gov/ct2/show/NCT01135329	Reduced-intensity, Related-donor Bone Marrow Transplantation Followed by High-dose Cyclophosphamide for Hematologic Cancers	Sidney Kimmel Comprehensive Cancer Center at Johns Hopkins	RESEARCH_HOSPITAL	TREATMENT	INTERVENTIONAL	2010-08-01	PHASE_2	DRUG	TERMINATED	2012-05-01	The stopping rule was met and hence the study was closed	OTHER	15
NCT01133600	https://www.clinicaltrials.gov/ct2/show/NCT01133600	Outpatient Treatment of Gram Positive Wound Infections in the Diabetic Foot: A Pharmaco-economic Comparison of Daptomycin vs. Vancomycin Based Regimens	Clinical Alliance for Research & Education - Infectious Diseases, LLC.	RESEARCH_HOSPITAL	TREATMENT	INTERVENTIONAL	2010-08-01	PHASE_4	DRUG	TERMINATED	2012-08-01	Lack of patient enrollment	RECRUITMENT	6
NCT01122511	https://www.clinicaltrials.gov/ct2/show/NCT01122511	Safety and Efficacy of Dexamethasone as Adjunctive Therapy to Ranibizumab in Subjects With Choroidal Neovascularization and Age-Related Macular Degeneration	Allergan	INDUSTRY	TREATMENT	INTERVENTIONAL	2010-08-01	PHASE_2	OTHER,DRUG	TERMINATED	2011-05-01	The study was terminated early due to difficulties with patient recruitment.	RECRUITMENT	4
NCT01116661	https://www.clinicaltrials.gov/ct2/show/NCT01116661	Safety Study of Aminolevulinic Acid (ALA) to Enhance Visualization and Resection of Tumors of the Brain	University of California, San Francisco	UNIVERSITY	TREATMENT	INTERVENTIONAL	2010-08-01	PHASE_2	DRUG	TERMINATED	2019-02-28	The primary objective for high grade gliomas has been met and the FDA has now approved the drug (Gleolan) for use in the United States.	OTHER	199
NCT01116232	https://www.clinicaltrials.gov/ct2/show/NCT01116232	Sirolimus, Tacrolimus, Thymoglobulin and Rituximab as Graft-versus-Host-Disease Prophylaxis in Patients Undergoing Haploidentical and HLA Partially Matched Donor Hematopoietic Cell Transplantation	Barbara Ann Karmanos Cancer Institute	UNIVERSITY	SUPPORTIVE_CARE	INTERVENTIONAL	2010-08-01	PHASE_2	PROCEDURE,OTHER,DRUG	TERMINATED	2013-06-01	Lack of funding.	FINANCIAL	4
NCT01103219	https://www.clinicaltrials.gov/ct2/show/NCT01103219	Nutrition, Growth and Development Among Very Preterm Infants	University of Oslo	UNIVERSITY	OTHER	INTERVENTIONAL	2010-08-01	PHASE_3	OTHER	TERMINATED	2017-05-01	A planned interim-analysis revealed increased number of infections in the intervention arm.	OTHER	50
NCT01102218	https://www.clinicaltrials.gov/ct2/show/NCT01102218	A Safety Study of Pentoxifylline for the Treatment of Anemia	Fresenius Medical Care North America	INDUSTRY	TREATMENT	INTERVENTIONAL	2010-08-01	PHASE_2	DRUG	TERMINATED	2012-01-01	Lack of statistical difference between both arms of the trial.	OTHER	48
NCT01097330	https://www.clinicaltrials.gov/ct2/show/NCT01097330	Catheter Ablation Versus Amiodarone for Shock Prophylaxis in Defibrillator Patients With Ventricular Tachycardia	Population Health Research Institute	UNIVERSITY	TREATMENT	INTERVENTIONAL	2010-08-01	PHASE_3	PROCEDURE,DRUG	TERMINATED	2012-03-01	Anticipated non-feasibility of recruitment objectives	RECRUITMENT	12
NCT01093638	https://www.clinicaltrials.gov/ct2/show/NCT01093638	Oral Formulation of Insulin for Preterm Infants	Elgan Pharma Ltd.	INDUSTRY	TREATMENT	INTERVENTIONAL	2010-08-01	PHASE_2	OTHER	TERMINATED	2016-01-01		OTHER	33
NCT01090310	https://www.clinicaltrials.gov/ct2/show/NCT01090310	Safety and Efficacy of AIN457 in Patients With Quiescent Non-infectious Uveitis	Novartis Pharmaceuticals	INDUSTRY	TREATMENT	INTERVENTIONAL	2010-08-01	PHASE_3	DRUG	TERMINATED	2011-07-01		OTHER	86
NCT01089686	https://www.clinicaltrials.gov/ct2/show/NCT01089686	Study To Evaluate Treating Chronic Cerebrospinal Venous Insufficiency (CCSVI) in Multiple Sclerosis Patients	Manish Mehta, MD	OTHER	DIAGNOSIS	INTERVENTIONAL	2010-08-01	NOT_APPLICABLE	PROCEDURE	TERMINATED	2012-10-01		OTHER	2
NCT01080248	https://www.clinicaltrials.gov/ct2/show/NCT01080248	Gemcitabine and Pazopanib in Metastatic Pancreatic Cancer	Washington University School of Medicine	UNIVERSITY	TREATMENT	INTERVENTIONAL	2010-08-01	PHASE_2	DRUG	TERMINATED	2011-10-01	Closed due to delay by GSK	OTHER	2
NCT01080222	https://www.clinicaltrials.gov/ct2/show/NCT01080222	A Safety and Efficacy Study of the Combination of VX-222 and Telaprevir in Treatment-Naïve Subjects With Genotype 1 Chronic Hepatitis C Virus Infection	Vertex Pharmaceuticals Incorporated	INDUSTRY	TREATMENT	INTERVENTIONAL	2010-08-01	PHASE_2	DRUG,OTHER	TERMINATED	2013-11-01	Study discontinued	OTHER	152
NCT01077297	https://www.clinicaltrials.gov/ct2/show/NCT01077297	Tezosentan in Pulmonary Arterial Hypertension	Idorsia Pharmaceuticals Ltd.	INDUSTRY	TREATMENT	INTERVENTIONAL	2010-08-01	PHASE_2	DRUG	TERMINATED	2011-09-01	Due to slow recruitment, the study was prematurely discontinued	RECRUITMENT	3
NCT01038752	https://www.clinicaltrials.gov/ct2/show/NCT01038752	Evaluation of Non-cytotoxic Suramin as a Chemosensitizer in Non-small Cell Lung Cancer	Optimum Therapeutics, LLC	INDUSTRY	TREATMENT	INTERVENTIONAL	2010-08-01	PHASE_2	DRUG	TERMINATED	2013-05-01		OTHER	14
NCT01330576	https://www.clinicaltrials.gov/ct2/show/NCT01330576	Therapeutic Controlled Hypothermia in the Treatment of Neonates With Severe Necrotizing Enterocolitis	Great Ormond Street Hospital for Children NHS Foundation Trust	RESEARCH_HOSPITAL	TREATMENT	INTERVENTIONAL	2010-08-02	NOT_APPLICABLE	PROCEDURE	TERMINATED	2013-03-25	End of funding	FINANCIAL	13
NCT01159119	https://www.clinicaltrials.gov/ct2/show/NCT01159119	A Study of EUR-1066 in Subjects With Chronic Pancreatitis, Exocrine Pancreatic Insufficiency and Chronic Abdominal Pain	Forest Laboratories	INDUSTRY	TREATMENT	INTERVENTIONAL	2010-08-02	PHASE_1	DRUG	TERMINATED	2011-07-01		OTHER	-1
NCT01035801	https://www.clinicaltrials.gov/ct2/show/NCT01035801	Safety, Tolerability, Pharmacokinetics and Pharmacodynamics of Oral Insulin (IN-105) in Type 1 Diabetes Patients	Biocon Limited	INDUSTRY	TREATMENT	INTERVENTIONAL	2010-08-21	PHASE_1	DRUG	TERMINATED	2011-03-12	This study was temporarily paused due to an unanticipated bioanalytical issue.	OTHER	20
NCT01111188	https://www.clinicaltrials.gov/ct2/show/NCT01111188	Trial of PD 0332991 Plus Bortezomib in Patients With Relapsed Mantle Cell Lymphoma	Weill Medical College of Cornell University	RESEARCH_HOSPITAL	TREATMENT	INTERVENTIONAL	2010-08-23	PHASE_1	DRUG	TERMINATED	2019-04-12		OTHER	20
NCT01186328	https://www.clinicaltrials.gov/ct2/show/NCT01186328	EZN-3042 Administered With Re-induction Chemotherapy in Children With Relapsed Acute Lymphoblastic Leukemia (ALL)	Therapeutic Advances in Childhood Leukemia Consortium	OTHER	TREATMENT	INTERVENTIONAL	2010-08-24	PHASE_1	DRUG	TERMINATED	2012-01-10	Enzon Pharmaceuticals decided to end its development of EZN-3042.	OTHER	6
NCT01077518	https://www.clinicaltrials.gov/ct2/show/NCT01077518	Ofatumumab Bendamustine Combination Compared With Bendamustine Monotherapy in Indolent B-cell NHL Unresponsive to Rituxtherapy	Novartis Pharmaceuticals	INDUSTRY	TREATMENT	INTERVENTIONAL	2010-08-26	PHASE_3	DRUG	TERMINATED	2018-12-26	The study was terminated early as it did not meet the Primary efficacy objective after primary analysis.	OTHER	346
NCT02528097	https://www.clinicaltrials.gov/ct2/show/NCT02528097	A Comparison of Two Albumin Administration Schedules for Spontaneous Bacterial Peritonitis	NYU Langone Health	OTHER	PREVENTION	INTERVENTIONAL	2010-09-01	NOT_APPLICABLE	DRUG	TERMINATED	2015-01-01		OTHER	2
NCT02509533	https://www.clinicaltrials.gov/ct2/show/NCT02509533	Comparison of the Use of VAC System in Transplants of Leg Ulcers Versus Usual Dressing Method	Centre Hospitalier Universitaire de Saint Etienne	RESEARCH_HOSPITAL	TREATMENT	INTERVENTIONAL	2010-09-01	NOT_APPLICABLE	DEVICE	TERMINATED	2014-03-01	difficulties to recruit patients.	RECRUITMENT	36
NCT02358642	https://www.clinicaltrials.gov/ct2/show/NCT02358642	Drug to Prevent Pneumonia in the Tube Fed	Chinese University of Hong Kong	UNIVERSITY	PREVENTION	INTERVENTIONAL	2010-09-01	PHASE_4	DRUG	TERMINATED	2012-12-01	The interim analysis suggested that low dose lisinopril given to be tube fed older patients with neuroligical dysphagia had increased mortality.	FUTILITY	93
NCT02068625	https://www.clinicaltrials.gov/ct2/show/NCT02068625	Rasagiline (Azilect) - Neuroprotection for Macula-off Retinal Detachment	University Hospital Inselspital, Berne	RESEARCH_HOSPITAL	SUPPORTIVE_CARE	INTERVENTIONAL	2010-09-01	PHASE_4	DRUG	TERMINATED	2018-12-31	Persisting recruitment difficulties	RECRUITMENT	23
NCT02058810	https://www.clinicaltrials.gov/ct2/show/NCT02058810	Nasal High Flow at Acute Hart Failure	University Hospital Regensburg	RESEARCH_HOSPITAL	TREATMENT	INTERVENTIONAL	2010-09-01	NOT_APPLICABLE	DEVICE	TERMINATED	2014-05-01	Lack of patients, PI left	INVESTIGATOR	46
NCT01585129	https://www.clinicaltrials.gov/ct2/show/NCT01585129	Treatment Utility of Postpartum Antibiotics in Chorioamnionitis	Washington University School of Medicine	UNIVERSITY	TREATMENT	INTERVENTIONAL	2010-09-01	PHASE_4	DRUG	TERMINATED	2014-07-01	Futility in patient enrollment	FUTILITY,RECRUITMENT	80
NCT01570192	https://www.clinicaltrials.gov/ct2/show/NCT01570192	Clinical Trials to Reduce the Risk of Antimicrobial Resistance	University of Florida	UNIVERSITY	TREATMENT	INTERVENTIONAL	2010-09-01	PHASE_2	DRUG,DEVICE	TERMINATED	2015-04-01	NIAID terminated the study due to low subject enrollment	RECRUITMENT	43
NCT01551043	https://www.clinicaltrials.gov/ct2/show/NCT01551043	Allo CART-19 Protocol	University of Pennsylvania	UNIVERSITY	TREATMENT	INTERVENTIONAL	2010-09-01	PHASE_1	OTHER	TERMINATED	2016-06-01	Administrative Reasons	BUSINESS	2
NCT01535092	https://www.clinicaltrials.gov/ct2/show/NCT01535092	Legalon SIL for the Treatment of HCV Recurrence in Liver Transplanted Patients	Rottapharm	INDUSTRY	TREATMENT	INTERVENTIONAL	2010-09-01	PHASE_2	DRUG	TERMINATED	2011-11-01	when realized that the target 60% of patients with SVR was no more achievable	OTHER	14
NCT01484366	https://www.clinicaltrials.gov/ct2/show/NCT01484366	Forearm Shaft Fractures: Plating of Radius and Ulna Versus Plating of Radius and Nailing of Ulna	Florida Orthopaedic Institute	NETWORK	TREATMENT	INTERVENTIONAL	2010-09-01	NOT_APPLICABLE	PROCEDURE	TERMINATED	2013-02-01	Low enrollment. Treament no longer used by researchers.	RECRUITMENT	13
NCT01450683	https://www.clinicaltrials.gov/ct2/show/NCT01450683	Study of Itraconazole in Castrate-resistant Prostate Cancer (CRPC) Post-chemotherapy	Stanford University	UNIVERSITY	TREATMENT	INTERVENTIONAL	2010-09-01	PHASE_2	DRUG	TERMINATED	2011-04-01	Low accrual	RECRUITMENT	4
NCT01416623	https://www.clinicaltrials.gov/ct2/show/NCT01416623	A Phase I Study of Henatinib in Patients With Advanced Solid Malignancies	Jiangsu HengRui Medicine Co., Ltd.	INDUSTRY	TREATMENT	INTERVENTIONAL	2010-09-01	PHASE_1	DRUG	TERMINATED	2012-12-01		OTHER	44
NCT01404039	https://www.clinicaltrials.gov/ct2/show/NCT01404039	Investigating Motor Cortex Processing for Pain Modulation	Spaulding Rehabilitation Hospital	RESEARCH_HOSPITAL	BASIC_SCIENCE	INTERVENTIONAL	2010-09-01	PHASE_1	OTHER,DEVICE	TERMINATED	2014-04-01	Study was halted due to lack of funding.	FINANCIAL	115
NCT01395238	https://www.clinicaltrials.gov/ct2/show/NCT01395238	Enhancing Fathers Ability to Support Their Preschool Child	Queens College, The City University of New York	UNIVERSITY	PREVENTION	INTERVENTIONAL	2010-09-01	NOT_APPLICABLE	OTHER	TERMINATED	2012-08-01	Grant ended and faculty has left the institution	OTHER	125
NCT01377623	https://www.clinicaltrials.gov/ct2/show/NCT01377623	Pilot Study on the Effect of Dexmedetomidine on Inflammatory Responses in Patients Undergoing Lumbar Spinal Fusion	NYU Langone Health	OTHER	OTHER	INTERVENTIONAL	2010-09-01	NOT_APPLICABLE	DRUG	TERMINATED	2012-01-01		OTHER	66
NCT01370876	https://www.clinicaltrials.gov/ct2/show/NCT01370876	Efficacy and Safety Study of Oxaliplatin/5-FU in Patients With Recurrent or Metastatic Head and Neck Cancer	Nang Kuang Pharmaceutical Co., Ltd.	INDUSTRY	TREATMENT	INTERVENTIONAL	2010-09-01	PHASE_2	DRUG	TERMINATED	2012-05-01	company policy	OTHER	-1
NCT01368211	https://www.clinicaltrials.gov/ct2/show/NCT01368211	Mirasol-Treated Platelets - (Pathogen Reduction Extended Storage Study)	Terumo BCTbio	INDUSTRY	BASIC_SCIENCE	INTERVENTIONAL	2010-09-01	PHASE_2	OTHER	TERMINATED	2011-05-01	Part 1 completed, part 2 not done due to slow enrollment	RECRUITMENT	16
NCT01356667	https://www.clinicaltrials.gov/ct2/show/NCT01356667	Drum-Assisted Therapy for Native Americans	University of California, Los Angeles	UNIVERSITY	TREATMENT	INTERVENTIONAL	2010-09-01	NOT_APPLICABLE	OTHER	TERMINATED	2012-08-01	Study period is over and recruitment was stopped due to time constraints.	RECRUITMENT	10
NCT01352416	https://www.clinicaltrials.gov/ct2/show/NCT01352416	Suppression Of Atrial Fibrillation With Ranolazine After Cardiac Surgery	William Beaumont Hospitals	RESEARCH_HOSPITAL	TREATMENT	INTERVENTIONAL	2010-09-01	PHASE_3	DRUG	TERMINATED	2012-11-01	lack of enrollment	RECRUITMENT	15
NCT01349426	https://www.clinicaltrials.gov/ct2/show/NCT01349426	Ligasure II: Standard Stapling Versus Ligasure	Centre Hospitalier Universitaire de Saint Etienne	RESEARCH_HOSPITAL	OTHER	INTERVENTIONAL	2010-09-01	PHASE_3	DEVICE	TERMINATED	2015-02-01	diffculty to include patients	OTHER	172
NCT01344486	https://www.clinicaltrials.gov/ct2/show/NCT01344486	Peritoneal Cavity Conditioning Decreases Pain, Inflammation and Adhesions	University Hospital, Gasthuisberg	RESEARCH_HOSPITAL	PREVENTION	INTERVENTIONAL	2010-09-01	PHASE_4	PROCEDURE	TERMINATED	2013-12-01	Investigator no longer works fulltime at investigational site	INVESTIGATOR	22
NCT01337492	https://www.clinicaltrials.gov/ct2/show/NCT01337492	Pilot Study Sorafenib as Bridge to Orthotopic Liver Transplantation (OLT)	Case Comprehensive Cancer Center	RESEARCH_HOSPITAL	TREATMENT	INTERVENTIONAL	2010-09-01	PHASE_1	DRUG	TERMINATED	2012-01-01	slow accrual	RECRUITMENT	2
NCT01333059	https://www.clinicaltrials.gov/ct2/show/NCT01333059	Cycling of Sedative Infusions in Critically Ill Pediatric Patients	Javier Gelvez, MD	OTHER	TREATMENT	INTERVENTIONAL	2010-09-01	NOT_APPLICABLE	DRUG	TERMINATED	2013-01-01	Unable to adequately enroll over a reasonable enrollment period.	RECRUITMENT	25
NCT01329640	https://www.clinicaltrials.gov/ct2/show/NCT01329640	Feasibility Study of Metronomic Chemotherapy for Locally Advanced Her2- Positive Breast Cancer (TraQ-Me 01)	Instituto do Cancer do Estado de São Paulo	UNIVERSITY	TREATMENT	INTERVENTIONAL	2010-09-01	PHASE_2	DEVICE	TERMINATED	2012-09-01		OTHER	9
NCT01327963	https://www.clinicaltrials.gov/ct2/show/NCT01327963	Retrospective TIF Study for Treatment of Gastroesophageal Reflux Disease (GERD). The RetroTIF Study	EndoGastric Solutions	INDUSTRY	TREATMENT	INTERVENTIONAL	2010-09-01	NOT_APPLICABLE	DEVICE	TERMINATED	2014-02-01	The sponsor is focusing on prospective randomized studies	OTHER	110
NCT01320475	https://www.clinicaltrials.gov/ct2/show/NCT01320475	Epidural Levobupivacaine-sufentanil Versus Epidural Levobupivacaine and Intravenous Ketamine	Hopital Foch	OTHER	TREATMENT	INTERVENTIONAL	2010-09-01	PHASE_4	DRUG	TERMINATED	2011-07-01	Difficulty of Recruitment	RECRUITMENT	2
NCT01319851	https://www.clinicaltrials.gov/ct2/show/NCT01319851	Alefacept and Allogeneic Hematopoietic Stem Cell Transplantation	Emory University	UNIVERSITY	TREATMENT	INTERVENTIONAL	2010-09-01	NOT_APPLICABLE	DRUG	TERMINATED	2013-09-01	drug company is no longer making the drug	OTHER	3
NCT01319747	https://www.clinicaltrials.gov/ct2/show/NCT01319747	Video-Assisted Thoracoscopic Pulmonary Vein Isolation Versus Percutaneous Catheter Ablation in Atrial Fibrillation Trial	Medisch Spectrum Twente	OTHER	TREATMENT	INTERVENTIONAL	2010-09-01	NOT_APPLICABLE	PROCEDURE	TERMINATED	2014-11-01	Inclusion rate insufficient	RECRUITMENT	77
NCT01279616	https://www.clinicaltrials.gov/ct2/show/NCT01279616	A Reduced Toxicity Allogeneic Unrelated Donor Stem Cell Transplantation (SCT) for Severe Sickle Cell Disease	Nationwide Childrens Hospital	RESEARCH_HOSPITAL	TREATMENT	INTERVENTIONAL	2010-09-01	PHASE_2	DRUG	TERMINATED	2015-01-01	PI moving to a different institution.	INVESTIGATOR	8
NCT01276834	https://www.clinicaltrials.gov/ct2/show/NCT01276834	Comparison of Immunosuppression on Progression of Arteriosclerosis in Renal Transplantation	Dianet Dialysis Centers	OTHER	TREATMENT	INTERVENTIONAL	2010-09-01	PHASE_4	DRUG	TERMINATED	2012-07-01	insufficient patients enrolled	RECRUITMENT	13
NCT01268644	https://www.clinicaltrials.gov/ct2/show/NCT01268644	Effects of Metreleptin in Type 1 Diabetes Mellitus	University of Texas Southwestern Medical Center	RESEARCH_HOSPITAL	TREATMENT	INTERVENTIONAL	2010-09-01	PHASE_1	DRUG	TERMINATED	2014-08-01	Sponsor request	OTHER	8
NCT01267825	https://www.clinicaltrials.gov/ct2/show/NCT01267825	CT Guided Injection for Low Back Radiculopathy: A Randomized Clinical Trial	Montefiore Medical Center	RESEARCH_HOSPITAL	TREATMENT	INTERVENTIONAL	2010-09-01	PHASE_4	DRUG	TERMINATED	2013-08-01	Study terminated early due to low enrollment. No data collected.	RECRUITMENT	1
NCT01263535	https://www.clinicaltrials.gov/ct2/show/NCT01263535	Use of an Ocular Telemetry Sensor in Tafluprost Treated Patients	Sensimed AG	INDUSTRY	DIAGNOSIS	INTERVENTIONAL	2010-09-01	PHASE_4	DEVICE	TERMINATED	2012-05-01		OTHER	15
NCT01257464	https://www.clinicaltrials.gov/ct2/show/NCT01257464	Sitagliptin in Cystic Fibrosis-Related Diabetes	University of British Columbia	UNIVERSITY	TREATMENT	INTERVENTIONAL	2010-09-01	PHASE_2	DRUG	TERMINATED	2012-06-01	Lack of recruitment	RECRUITMENT	3
NCT01256788	https://www.clinicaltrials.gov/ct2/show/NCT01256788	Post-op Treatment With Hyaluronic Acid Injections	The Hawkins Foundation	OTHER	TREATMENT	INTERVENTIONAL	2010-09-01	NOT_APPLICABLE	DEVICE,OTHER	TERMINATED	2014-04-01	Insurance now covers post-op HA injections, drastically decreasing enrollment.	RECRUITMENT	34
NCT01256281	https://www.clinicaltrials.gov/ct2/show/NCT01256281	Regional Anesthesia for Sickle Cell Crisis Using Ultrasound in The Emergency Department: Phase I	Icahn School of Medicine at Mount Sinai	OTHER	TREATMENT	INTERVENTIONAL	2010-09-01	PHASE_1	PROCEDURE	TERMINATED	2013-08-01	lack of resources	OTHER	2
NCT01241643	https://www.clinicaltrials.gov/ct2/show/NCT01241643	Randomized Study on Multiple Cycles of Interleukin-7 in HIV Patients Immune Non-responders	Cytheris SA	INDUSTRY	TREATMENT	INTERVENTIONAL	2010-09-01	PHASE_2	DRUG	TERMINATED	2013-06-01	Terminated [CYTHERISSA filed for banckcuptcy in June 2013.Subjects treated by CYT107 were followed up for at the least 3 months.]	OTHER	92
NCT01239173	https://www.clinicaltrials.gov/ct2/show/NCT01239173	Emotional Memory Reactivation in Posttraumatic Stress Disorder	Assistance Publique - Hôpitaux de Paris	RESEARCH_HOSPITAL	TREATMENT	INTERVENTIONAL	2010-09-01	PHASE_3	DRUG	TERMINATED	2012-02-01	Study stopped by promoter for lack of inclusion	RECRUITMENT	5
NCT01234480	https://www.clinicaltrials.gov/ct2/show/NCT01234480	Intended Use Study of the BD SurePath Plus™ Pap	Becton, Dickinson and Company	INDUSTRY	DIAGNOSIS	INTERVENTIONAL	2010-09-01	NOT_APPLICABLE	DEVICE,PROCEDURE	TERMINATED	2012-08-01	Decided not to pursue commercialization of the product	OTHER	5859
NCT01234103	https://www.clinicaltrials.gov/ct2/show/NCT01234103	Preventing Health Damaging Behaviors in Male and Female Army Recruits	United States Department of Defense	GOVERNMENT	PREVENTION	INTERVENTIONAL	2010-09-01	NOT_APPLICABLE	OTHER	TERMINATED	2013-06-01	Due to lack of continue funding	FINANCIAL	933
NCT01233544	https://www.clinicaltrials.gov/ct2/show/NCT01233544	Radiofrequency Ablation Versus Stereotactic Radiotherapy in Colorectal Liver Metastases	University of Aarhus	UNIVERSITY	TREATMENT	INTERVENTIONAL	2010-09-01	PHASE_3	PROCEDURE	TERMINATED	2014-12-01	Insufficient recruitment	RECRUITMENT	-1
NCT01230788	https://www.clinicaltrials.gov/ct2/show/NCT01230788	Rituximab for Patients With Relapsed Acute Lymphoblastic Leukemia	Emory University	UNIVERSITY	TREATMENT	INTERVENTIONAL	2010-09-01	NOT_APPLICABLE	DRUG	TERMINATED	2012-10-01	Lack of enrollment	RECRUITMENT	1
NCT01227434	https://www.clinicaltrials.gov/ct2/show/NCT01227434	A Study of PD 0332991 in Patients With Recurrent Rb Positive Glioblastoma	University of California, San Francisco	UNIVERSITY	TREATMENT	INTERVENTIONAL	2010-09-01	PHASE_2	PROCEDURE,DRUG	TERMINATED	2013-12-01		OTHER	23
NCT01223755	https://www.clinicaltrials.gov/ct2/show/NCT01223755	Sirolimus In Autosomal Dominant Polycystic Kidney Disease And Severe Renal Insufficiency	Mario Negri Institute for Pharmacological Research	UNIVERSITY	TREATMENT	INTERVENTIONAL	2010-09-01	PHASE_2	DRUG	TERMINATED	2012-07-01	safety and efficacy reason	OTHER	41
NCT01223430	https://www.clinicaltrials.gov/ct2/show/NCT01223430	Simultaneously Using Traditional Chinese Medicine (Si-Ni-Tang) to Treat Septic Shock Patients	Changhua Christian Hospital	RESEARCH_HOSPITAL	TREATMENT	INTERVENTIONAL	2010-09-01	PHASE_2	DRUG	TERMINATED	2012-02-01	The IRB considered our trial risky. Although there were debates between investigators and IRB, we terminated our trial in accordance with the suggestion of IRB.	INVESTIGATOR	8
NCT01222377	https://www.clinicaltrials.gov/ct2/show/NCT01222377	Endoscopic Breast Surgery in Treating Patients With Breast Cancer	University of Southern California	UNIVERSITY	TREATMENT	INTERVENTIONAL	2010-09-01	NOT_APPLICABLE	PROCEDURE	TERMINATED	2011-10-01	P.I. left	OTHER	2
NCT01219062	https://www.clinicaltrials.gov/ct2/show/NCT01219062	Postoperative Pain Control After Hip Hemiarthroplasty: Intrathecal Morphine vs Periarticular Infiltration of Bupivacaine	Mahidol University	UNIVERSITY	TREATMENT	INTERVENTIONAL	2010-09-01	PHASE_4	OTHER,DRUG	TERMINATED	2011-04-01	Surgeon team were not happy with the study protocol, the periarticular injection of local anesthetics	OTHER	10
NCT01216631	https://www.clinicaltrials.gov/ct2/show/NCT01216631	Seronegative Oligoarthritis of the Knee Study (SOKS)	University of Leeds	UNIVERSITY	TREATMENT	INTERVENTIONAL	2010-09-01	PHASE_2	DRUG	TERMINATED	2011-08-01	Unable to recruit	RECRUITMENT	1
NCT01215981	https://www.clinicaltrials.gov/ct2/show/NCT01215981	Influenza Vaccine Post Allogeneic Transplant	Masonic Cancer Center, University of Minnesota	RESEARCH_HOSPITAL	PREVENTION	INTERVENTIONAL	2010-09-01	NOT_APPLICABLE	OTHER	TERMINATED	2011-06-01	Lack of patients and no longer influenza vaccine season.	OTHER	68
NCT01215552	https://www.clinicaltrials.gov/ct2/show/NCT01215552	Study of the Inhibition of [11C]R-rolipram Binding to Brain Phosphodiesterase - 4 (PDE-4) by HT-0712	Dart NeuroScience, LLC	INDUSTRY	BASIC_SCIENCE	INTERVENTIONAL	2010-09-01	PHASE_1	DRUG	TERMINATED	2011-01-01	The experimental design was not sufficient to answer the proposed questions. A new study design is now being considered.	OTHER	3
NCT01215032	https://www.clinicaltrials.gov/ct2/show/NCT01215032	Metformin in Castration-Resistant Prostate Cancer	Massachusetts General Hospital	RESEARCH_HOSPITAL	TREATMENT	INTERVENTIONAL	2010-09-01	PHASE_2	DRUG	TERMINATED	2015-01-01	slow accrual, competing clinical trials	RECRUITMENT	21
NCT01212965	https://www.clinicaltrials.gov/ct2/show/NCT01212965	Selenium in the Treatment of Complicated Lymphatic Malformations	Medical College of Wisconsin	RESEARCH_HOSPITAL	TREATMENT	INTERVENTIONAL	2010-09-01	PHASE_1	DRUG	TERMINATED	2012-11-01	The investigators chose to terminate the study due to participant attrition. Of the limited data evaluable, none of the patients experienced adverse events.	INVESTIGATOR	5
NCT01212627	https://www.clinicaltrials.gov/ct2/show/NCT01212627	Ridaforolimus With Cetuximab: Adv Non-Small Cell Lung, Colorectal, Head & Neck Cancer	Angela Taber MD	OTHER	TREATMENT	INTERVENTIONAL	2010-09-01	PHASE_1	DRUG	TERMINATED	2013-04-01	Determination to stop enrollment made due to funding	RECRUITMENT,FINANCIAL	12
NCT01212588	https://www.clinicaltrials.gov/ct2/show/NCT01212588	Preliminary Trial of the Effect of Glucocorticoid Receptor Antagonist on Borderline Personality Disorder (BPD)	Indiana University	UNIVERSITY	TREATMENT	INTERVENTIONAL	2010-09-01	PHASE_2	DRUG	TERMINATED	2016-09-01	Funding ended	FINANCIAL	22
NCT01212094	https://www.clinicaltrials.gov/ct2/show/NCT01212094	Double Blind Combination of Rituximab by Intravenous and Intrathecal Injection Versus Placebo in Patients With Low-Inflammatory Secondary Progressive Multiple Sclerosis (RIVITaLISe)	National Institute of Neurological Disorders and Stroke (NINDS)	GOVERNMENT	TREATMENT	INTERVENTIONAL	2010-09-01	PHASE_1	OTHER,DRUG	TERMINATED	2015-12-01	The efficacy on CSF biomarkers failed to reach criteria for continuation of the trial	OTHER	44
NCT01211665	https://www.clinicaltrials.gov/ct2/show/NCT01211665	Corticosteroids for Immune Reconstitution Inflammatory Syndrome (IRIS)	Biogen	INDUSTRY	TREATMENT	INTERVENTIONAL	2010-09-01	PHASE_4	DRUG	TERMINATED	2012-02-01	This study was stopped prematurely due to lack of enrollment within a 1-5-year period.	RECRUITMENT	3
NCT01209832	https://www.clinicaltrials.gov/ct2/show/NCT01209832	A Tasisulam and Midazolam Drug Interaction Study in Cancer Patients	Eli Lilly and Company	INDUSTRY	BASIC_SCIENCE	INTERVENTIONAL	2010-09-01	PHASE_1	DRUG	TERMINATED	2011-01-01	Terminated based on safety results from another trial	OTHER	11
NCT01209702	https://www.clinicaltrials.gov/ct2/show/NCT01209702	A Study of RoActemra/Actemra (Tocilizumab) in Patients With Ankylosing Spondylitis Who Have Failed Treatment With NSAIDs	Hoffmann-La Roche	INDUSTRY	TREATMENT	INTERVENTIONAL	2010-09-01	PHASE_3	DRUG,OTHER	TERMINATED	2011-12-01	Recruitment halted: Failed to achieve efficacy	RECRUITMENT	306
NCT01208402	https://www.clinicaltrials.gov/ct2/show/NCT01208402	Esmolol for Treatment of Perioperative Tachycardia	Duke University	UNIVERSITY	TREATMENT	INTERVENTIONAL	2010-09-01	PHASE_3	DRUG	TERMINATED	2013-07-01	Baxter has terminated the study for inadequate enrollment rate accrual.	RECRUITMENT	76
NCT01208142	https://www.clinicaltrials.gov/ct2/show/NCT01208142	Toe Walker Gait Trial	Dynasplint Systems, Inc.	INDUSTRY	TREATMENT	INTERVENTIONAL	2010-09-01	NOT_APPLICABLE	OTHER,DEVICE	TERMINATED	0001-01-01	Unrelated to trial	OTHER	10
NCT01208129	https://www.clinicaltrials.gov/ct2/show/NCT01208129	Safety and Efficacy of NAB001 in the Treatment of Mild to Moderate Onychomycosis of the Toenails	Promius Pharma, LLC	INDUSTRY	TREATMENT	INTERVENTIONAL	2010-09-01	PHASE_3	DRUG	TERMINATED	2012-07-01		OTHER	458
NCT01208168	https://www.clinicaltrials.gov/ct2/show/NCT01208168	Safety & Efficacy of NAB001 in the Treatment of Mild to Moderate Onychomycosis of the Toenails	Promius Pharma, LLC	INDUSTRY	TREATMENT	INTERVENTIONAL	2010-09-01	PHASE_3	DRUG	TERMINATED	2012-07-01		OTHER	468
NCT01207973	https://www.clinicaltrials.gov/ct2/show/NCT01207973	Safety, Tolerability, Pharmacokinetics and -Dynamics of Multiple Rising Oral Doses of BI 113823 in Patients Patients With Osteoarthritis of the Knee	Boehringer Ingelheim	INDUSTRY	TREATMENT	INTERVENTIONAL	2010-09-01	PHASE_1	DRUG	TERMINATED	0001-01-01		OTHER	36
NCT01207726	https://www.clinicaltrials.gov/ct2/show/NCT01207726	Azacitidine and Entinostat in Treating Patients With Stage I Non-Small Cell Lung Cancer That Has Been Removed By Surgery	National Cancer Institute (NCI)	GOVERNMENT	TREATMENT	INTERVENTIONAL	2010-09-01	PHASE_2	OTHER,DRUG	TERMINATED	2013-05-01	Slow Accrual due to patients not wanting daily clinic administration of 5AZA and/or 6 months of treatment after surgery.	RECRUITMENT	13
NCT01206699	https://www.clinicaltrials.gov/ct2/show/NCT01206699	Involvement of Transverso-sacral- Neo- Articulations or of Transverso-iliac Articulations in Chronic Lumbago	Nantes University Hospital	RESEARCH_HOSPITAL	TREATMENT	INTERVENTIONAL	2010-09-01	PHASE_4	DRUG	TERMINATED	2015-02-01	after 4 years of recruitment only 16 patients have been included. Due to this low rate of recruitment it was decided to stop the study	RECRUITMENT	16
NCT01206439	https://www.clinicaltrials.gov/ct2/show/NCT01206439	An Advanced Echocardiographic Evaluation of Nebivolol	Jack Rubinstein	OTHER	TREATMENT	INTERVENTIONAL	2010-09-01	PHASE_4	DRUG	TERMINATED	2012-08-01	Slow enrollment	RECRUITMENT	2
NCT01204788	https://www.clinicaltrials.gov/ct2/show/NCT01204788	Prophylactic White Cell Transfusions Versus Therapeutic White Cell Transfusions in Patients With Leukemia	M.D. Anderson Cancer Center	RESEARCH_HOSPITAL	PREVENTION	INTERVENTIONAL	2010-09-01	PHASE_2	PROCEDURE	TERMINATED	2013-01-01	Low Recruitment	RECRUITMENT	5
NCT01202890	https://www.clinicaltrials.gov/ct2/show/NCT01202890	Study of Revlimid With Doxil and Avastin for Patients With Platinum Resistant Ovarian Cancer	New Mexico Cancer Care Alliance	OTHER	TREATMENT	INTERVENTIONAL	2010-09-01	PHASE_1	DRUG	TERMINATED	2012-05-01	Terminated due to inadequate rate of accrual.	RECRUITMENT	1
NCT01203878	https://www.clinicaltrials.gov/ct2/show/NCT01203878	Treatment of Actinic Keratoses of the Face With Imiquimod 3.75% Cream Followed by Photodynamic Therapy	Tennessee Clinical Research Center	RESEARCH_HOSPITAL	TREATMENT	INTERVENTIONAL	2010-09-01	PHASE_4	DRUG	TERMINATED	2011-11-01	Unable to reach target enrollment of 60 subjects	RECRUITMENT	21
NCT01202643	https://www.clinicaltrials.gov/ct2/show/NCT01202643	Effect of Colony Stimulating Factor on Poor Endometrial Development During IVF	Center for Human Reproduction	OTHER	TREATMENT	INTERVENTIONAL	2010-09-01	PHASE_1	DRUG	TERMINATED	2013-02-01	Insufficient recruitment	RECRUITMENT	12
NCT01198873	https://www.clinicaltrials.gov/ct2/show/NCT01198873	Effects of Dronedarone on Cardiac Geometry and Function in Patients With Atrial Fibrillation and Left Atrial Enlargement	Sanofi	INDUSTRY	TREATMENT	INTERVENTIONAL	2010-09-01	PHASE_4	DRUG	TERMINATED	2012-01-01		OTHER	76
NCT01198535	https://www.clinicaltrials.gov/ct2/show/NCT01198535	Phase I Study of Cetuximab With RO4929097 in Metastatic Colorectal Cancer	National Cancer Institute (NCI)	GOVERNMENT	TREATMENT	INTERVENTIONAL	2010-09-01	PHASE_1	OTHER,DRUG	TERMINATED	0001-01-01		OTHER	60
NCT01197820	https://www.clinicaltrials.gov/ct2/show/NCT01197820	Hepatic and Renal Thermography Using Magnetic Resonance Imaging	University Hospital, Bordeaux	RESEARCH_HOSPITAL	BASIC_SCIENCE	INTERVENTIONAL	2010-09-01	NOT_APPLICABLE	DEVICE	TERMINATED	2011-05-01		OTHER	15
NCT01197963	https://www.clinicaltrials.gov/ct2/show/NCT01197963	A Surgical Approach to the Management of Type II Diabetes Mellitus in Patients With a BMI Between 25-35 kg/m2	The University of Texas Health Science Center, Houston	UNIVERSITY	TREATMENT	INTERVENTIONAL	2010-09-01	NOT_APPLICABLE	OTHER,PROCEDURE	TERMINATED	2014-02-01	IRB temporarily halted enrollment	RECRUITMENT	3
NCT01196104	https://www.clinicaltrials.gov/ct2/show/NCT01196104	Clinical Trial Evaluating the Efficacy and Safety of Technosphere® Inhalation Insulin (TI) Inhalation Powder Using the Gen2 Inhaler	Mannkind Corporation	INDUSTRY	TREATMENT	INTERVENTIONAL	2010-09-01	PHASE_3	DRUG	TERMINATED	2012-03-01	For Business Reasons	BUSINESS	39
NCT01194609	https://www.clinicaltrials.gov/ct2/show/NCT01194609	A Pilot Study of Radiation-Immune Cell Combination Therapy in Cervical Cancer	Korea Cancer Center Hospital	RESEARCH_HOSPITAL	TREATMENT	INTERVENTIONAL	2010-09-01	PHASE_1	OTHER	TERMINATED	2012-04-01	No further enrollment after two patients	RECRUITMENT	2
NCT01194531	https://www.clinicaltrials.gov/ct2/show/NCT01194531	Impact of Parental Support on Pregnancy Outcomes (IPSO) Trial- Day 3 Preimplantation Genetic Screening (PGS) With Day 5 Fresh Transfer	Natera, Inc.	INDUSTRY	SCREENING	INTERVENTIONAL	2010-09-01	PHASE_4	DEVICE	TERMINATED	2013-04-01	Slow enrollment and Natera is transitioning to a new PGS testing platform.	RECRUITMENT	59
NCT01193868	https://www.clinicaltrials.gov/ct2/show/NCT01193868	RO4929097 in Treating Patients With Advanced Non-Small Cell Lung Cancer Who Have Recently Completed Treatment With Front-Line Chemotherapy	National Cancer Institute (NCI)	GOVERNMENT	TREATMENT	INTERVENTIONAL	2010-09-01	PHASE_2	OTHER,DRUG	TERMINATED	2014-04-01	Study drug production halted.	OTHER	6
NCT01193764	https://www.clinicaltrials.gov/ct2/show/NCT01193764	Study Assessing the Effect of Chocolate Consumption in Subjects With A History of Acne Vulgaris	University of Miami	UNIVERSITY	DIAGNOSIS	INTERVENTIONAL	2010-09-01	NOT_APPLICABLE	OTHER	TERMINATED	2012-07-01		OTHER	14
NCT01193777	https://www.clinicaltrials.gov/ct2/show/NCT01193777	L-Carnitine Administration in Early Sepsis	Wake Forest University Health Sciences	UNIVERSITY	TREATMENT	INTERVENTIONAL	2010-09-01	PHASE_1	DRUG	TERMINATED	2012-02-01	Study stopped to open expanded phase II study	OTHER	31
NCT01193400	https://www.clinicaltrials.gov/ct2/show/NCT01193400	Clofarabine and Low-dose Cytarabine Followed by Consolidation Therapy in AML Patients Age Greater Than or Equal to 60 Years	PETHEMA Foundation	OTHER	TREATMENT	INTERVENTIONAL	2010-09-01	PHASE_2	DRUG	TERMINATED	2012-02-01		OTHER	-1
NCT01192776	https://www.clinicaltrials.gov/ct2/show/NCT01192776	Optimizing (Longer, Deeper) Cooling for Neonatal Hypoxic-Ischemic Encephalopathy(HIE)	NICHD Neonatal Research Network	NETWORK	TREATMENT	INTERVENTIONAL	2010-09-01	NOT_APPLICABLE	PROCEDURE	TERMINATED	2016-03-01	The trial closed for emerging safety profile and futility analysis and will not resume.	FUTILITY	364
NCT01192503	https://www.clinicaltrials.gov/ct2/show/NCT01192503	Safety and Efficacy of Rasagiline in Restless Legs Syndrome	University of Virginia	UNIVERSITY	TREATMENT	INTERVENTIONAL	2010-09-01	PHASE_2	DRUG	TERMINATED	2012-08-01	Slow enrollment	RECRUITMENT	52
NCT01191567	https://www.clinicaltrials.gov/ct2/show/NCT01191567	Negative Pressure Wound Therapy. Therapy Effects and the Impact on the Patients Quality of Life	Karolinska Institutet	UNIVERSITY	TREATMENT	INTERVENTIONAL	2010-09-01	NOT_APPLICABLE	PROCEDURE	TERMINATED	2012-07-01	insufficient recruitement speed	RECRUITMENT	30
NCT01188369	https://www.clinicaltrials.gov/ct2/show/NCT01188369	Effects of Levosimendan in Patients Eligible for Aortic Valve Replacement With Left Ventricular Hypertrophy	University of Aarhus	UNIVERSITY	TREATMENT	INTERVENTIONAL	2010-09-01	PHASE_4	DRUG	TERMINATED	2013-03-01	Terminated prematurely due to high incidence of postoperative atrial fibrillation.	OTHER	20
NCT01185223	https://www.clinicaltrials.gov/ct2/show/NCT01185223	Study Comparing Valganciclovir Versus Ganciclovir in Patients Following Allogeneic Stem Cell Transplantation	Pierrel Research Europe GmbH	INDUSTRY	PREVENTION	INTERVENTIONAL	2010-09-01	PHASE_3	DRUG	TERMINATED	0001-01-01		OTHER	-1
NCT01179490	https://www.clinicaltrials.gov/ct2/show/NCT01179490	Efficacy and Safety Study of SyB L-0501 for Patients With Multiple Myeloma	SymBio Pharmaceuticals	INDUSTRY	TREATMENT	INTERVENTIONAL	2010-09-01	PHASE_2	DRUG	TERMINATED	0001-01-01		OTHER	5
NCT01179399	https://www.clinicaltrials.gov/ct2/show/NCT01179399	Study of Orally Administered TAK-960 in Patients With Advanced Nonhematologic Malignancies	Millennium Pharmaceuticals, Inc.	INDUSTRY	TREATMENT	INTERVENTIONAL	2010-09-01	PHASE_1	DRUG	TERMINATED	2013-01-01		OTHER	32
NCT01168908	https://www.clinicaltrials.gov/ct2/show/NCT01168908	Revatio for Heart Disease in Duchenne Muscular Dystrophy and Becker Muscular Dystrophy	Hugo W. Moser Research Institute at Kennedy Krieger, Inc.	UNIVERSITY	TREATMENT	INTERVENTIONAL	2010-09-01	PHASE_2	DRUG	TERMINATED	2014-01-01	As recommended by the DSMB.	OTHER	20
NCT01163253	https://www.clinicaltrials.gov/ct2/show/NCT01163253	A Long Term Study To Evaluate The Safety And Tolerability Of CP-690,550 For Patients With Moderate To Severe Chronic Plaque Psoriasis	Pfizer	INDUSTRY	TREATMENT	INTERVENTIONAL	2010-09-01	PHASE_3	DRUG	TERMINATED	2016-06-01		OTHER	2867
NCT01161368	https://www.clinicaltrials.gov/ct2/show/NCT01161368	A Study Evaluating the Efficacy and Safety of Lapatinib + Vinorelbine in ErbB2 Positive Metastatic Breast Cancer Patients	Central European Cooperative Oncology Group	OTHER	TREATMENT	INTERVENTIONAL	2010-09-01	PHASE_2	DRUG	TERMINATED	2014-05-01	poor recruitment	RECRUITMENT	9
NCT01149434	https://www.clinicaltrials.gov/ct2/show/NCT01149434	Study of JI-101 in Patients With Advanced Low Grade Endocrine Tumors, Ovarian Cancers or K-RAS Mutant Colon Cancers	University of Utah	UNIVERSITY	TREATMENT	INTERVENTIONAL	2010-09-01	PHASE_1	DRUG	TERMINATED	2012-08-01	Lack of drug efficacy	OTHER	19
NCT01147471	https://www.clinicaltrials.gov/ct2/show/NCT01147471	Flail Chest - Rib Fixation Study	Virginia Commonwealth University	UNIVERSITY	OTHER	INTERVENTIONAL	2010-09-01	NOT_APPLICABLE	DEVICE,PROCEDURE	TERMINATED	2014-08-01	Insufficient enrollment	RECRUITMENT	24
NCT01140984	https://www.clinicaltrials.gov/ct2/show/NCT01140984	Intra Arterial (IA) Steroids Infusion for Hepatic Acute Hepatic Graft Versus Host Disease (aGVHD)	Hadassah Medical Organization	RESEARCH_HOSPITAL	TREATMENT	INTERVENTIONAL	2010-09-01	NOT_APPLICABLE	DRUG	TERMINATED	2015-03-01	technical issues	OTHER	2
NCT01140295	https://www.clinicaltrials.gov/ct2/show/NCT01140295	Bowel Preparation for Colonoscopy in Children	Childrens Hospital of Philadelphia	RESEARCH_HOSPITAL	OTHER	INTERVENTIONAL	2010-09-01	PHASE_4	DRUG	TERMINATED	2011-05-01		OTHER	33
NCT01124097	https://www.clinicaltrials.gov/ct2/show/NCT01124097	Eslicarbazepine Acetate as Therapy in Post-Herpetic Neuralgia	Bial - Portela C S.A.	INDUSTRY	TREATMENT	INTERVENTIONAL	2010-09-01	PHASE_3	DRUG	TERMINATED	2012-04-01		OTHER	240
NCT01118663	https://www.clinicaltrials.gov/ct2/show/NCT01118663	Safety and Efficacy Study of a New Formulation of Acetylcysteine Injection	Cumberland Pharmaceuticals	INDUSTRY	TREATMENT	INTERVENTIONAL	2010-09-01	PHASE_3	DRUG	TERMINATED	2013-05-01		OTHER	17
NCT01103180	https://www.clinicaltrials.gov/ct2/show/NCT01103180	Selective Serotonin Reuptake Inhibitors (SSRIs) in Borderline Personality Disorder	University of Chicago	UNIVERSITY	TREATMENT	INTERVENTIONAL	2010-09-01	PHASE_2	DRUG	TERMINATED	2014-11-01	Funding withdrawn due to inability to accrue	RECRUITMENT,FINANCIAL	70
NCT01094067	https://www.clinicaltrials.gov/ct2/show/NCT01094067	Tezosentan in Patients With Pulmonary Arterial Hypertension	Idorsia Pharmaceuticals Ltd.	INDUSTRY	SUPPORTIVE_CARE	INTERVENTIONAL	2010-09-01	PHASE_2	OTHER,DRUG	TERMINATED	2011-09-01	Due to slow recruitment, the study was prematurely discontinued.	RECRUITMENT	2
NCT01092858	https://www.clinicaltrials.gov/ct2/show/NCT01092858	NEBIDO in Symptomatic Late Onset Hypogonadism (SLOH)	Bayer	INDUSTRY	TREATMENT	INTERVENTIONAL	2010-09-01	PHASE_4	DRUG	TERMINATED	2011-07-01		OTHER	4
NCT01089504	https://www.clinicaltrials.gov/ct2/show/NCT01089504	Prophylactic Phenobarbital After Neonatal Seizures	University of Rochester	UNIVERSITY	TREATMENT	INTERVENTIONAL	2010-09-01	PHASE_4	DRUG	TERMINATED	2014-11-01	Inadequate rate of enrollment	RECRUITMENT	13
NCT01082861	https://www.clinicaltrials.gov/ct2/show/NCT01082861	Efficacy and Immunomodulation Study of Simultaneous Human Papillomavirus/ Hepatitis B (HPV/HBV) Vaccination	National Institute for Public Health and the Environment (RIVM)	GOVERNMENT	PREVENTION	INTERVENTIONAL	2010-09-01	PHASE_4	OTHER	TERMINATED	2011-04-01	Due to recent strategic policy developments in the national vaccination program it is uncertain preadolescent girls will receive the HBV vaccin.	BUSINESS	0
NCT01079104	https://www.clinicaltrials.gov/ct2/show/NCT01079104	Hepa Wash Treatment of Patients With Hepatic Dysfunction in Intensive Care Units	Hepa Wash GmbH	INDUSTRY	TREATMENT	INTERVENTIONAL	2010-09-01	NOT_APPLICABLE	DEVICE,PROCEDURE	TERMINATED	2013-10-01	The foundations of our pilotstudy planning has changed.	OTHER	7
NCT01079091	https://www.clinicaltrials.gov/ct2/show/NCT01079091	Hepa Wash Treatment of Patients With Acute-on-Chronic Liver Failure in Intensive Care Units	Hepa Wash GmbH	INDUSTRY	TREATMENT	INTERVENTIONAL	2010-09-01	NOT_APPLICABLE	DEVICE,PROCEDURE	TERMINATED	2013-10-01	The foundations of our pilotstudy planning has changed.	OTHER	14
NCT01078441	https://www.clinicaltrials.gov/ct2/show/NCT01078441	Bortezomib, Liposomal Doxorubicin Hydrochloride, Dexamethasone, and Cyclophosphamide in Treating Patients With Multiple Myeloma That Relapsed After Autologous Stem Cell Transplant	National Cancer Institute (NCI)	GOVERNMENT	TREATMENT	INTERVENTIONAL	2010-09-01	PHASE_2	DRUG	TERMINATED	2014-03-01	The study was closed early due to weak accrual on June 26, 2012.	RECRUITMENT	2
NCT01059409	https://www.clinicaltrials.gov/ct2/show/NCT01059409	Study of Meniscal Allografts	Assistance Publique - Hôpitaux de Paris	RESEARCH_HOSPITAL	TREATMENT	INTERVENTIONAL	2010-09-01	NOT_APPLICABLE	PROCEDURE	TERMINATED	2019-09-30	Insufficient number of patients included compared to the expected duration of inclusion. sponsors decision	RECRUITMENT	23
NCT01059123	https://www.clinicaltrials.gov/ct2/show/NCT01059123	Short Course of Amoxicillin for Erysipelas	Assistance Publique - Hôpitaux de Paris	RESEARCH_HOSPITAL	TREATMENT	INTERVENTIONAL	2010-09-01	PHASE_4	DRUG	TERMINATED	2011-07-01	Insufficient number of inclusion	RECRUITMENT	10
NCT01056601	https://www.clinicaltrials.gov/ct2/show/NCT01056601	Panobinostat & Bortezomib in Pancreatic Cancer Progressing on Gemcitabine Therapy	Masonic Cancer Center, University of Minnesota	RESEARCH_HOSPITAL	TREATMENT	INTERVENTIONAL	2010-09-01	PHASE_2	DRUG	TERMINATED	2011-02-01	Funding not available	FINANCIAL	7
NCT01050933	https://www.clinicaltrials.gov/ct2/show/NCT01050933	Safety Study of Inhaling Carbon Monoxide in Healthy Volunteers	Queens University	UNIVERSITY	TREATMENT	INTERVENTIONAL	2010-09-01	PHASE_1	DRUG	TERMINATED	2011-10-01	resident left and no one to take over	OTHER	10
NCT00936559	https://www.clinicaltrials.gov/ct2/show/NCT00936559	Study Evaluating Safety Of BMP-655/ACS As An Adjuvant Therapy For Rotator Cuff Repair	Pfizer	INDUSTRY	TREATMENT	INTERVENTIONAL	2010-09-01	PHASE_1	OTHER	TERMINATED	2012-02-01	See termination reason in detailed description.	OTHER	13
NCT00932152	https://www.clinicaltrials.gov/ct2/show/NCT00932152	Fulvestrant and Anastrozole as Consolidation Therapy in Postmenopausal Women With Advanced Non-small Cell Lung Cancer	University of Pittsburgh	UNIVERSITY	TREATMENT	INTERVENTIONAL	2010-09-01	PHASE_2	DRUG	TERMINATED	2013-01-01	Poor enrollment/suspended to accrual; will close per AstraZeneca request	RECRUITMENT	3
NCT00925652	https://www.clinicaltrials.gov/ct2/show/NCT00925652	Bevacizumab, Metronomic Chemotherapy (CM), Diet and Exercise After Preoperative Chemotherapy for Breast Cancer	Dana-Farber Cancer Institute	UNIVERSITY	TREATMENT	INTERVENTIONAL	2010-09-01	PHASE_2	OTHER,DRUG	TERMINATED	2019-01-30	The study was terminated early due to slow accrual.	RECRUITMENT	55
NCT00891995	https://www.clinicaltrials.gov/ct2/show/NCT00891995	Effect of Metabolic Control at Onset of Diabetes on Progression of Type 1 Diabetes	Jaeb Center for Health Research	OTHER	TREATMENT	INTERVENTIONAL	2010-09-01	PHASE_2	DEVICE	TERMINATED	2013-10-01	Primary outcome evaluation determined lack of treatment group difference	OTHER	71
NCT00864630	https://www.clinicaltrials.gov/ct2/show/NCT00864630	Neuroimaging for Depression	Massachusetts General Hospital	RESEARCH_HOSPITAL	DIAGNOSIS	INTERVENTIONAL	2010-09-01	NOT_APPLICABLE	OTHER	TERMINATED	2011-12-01	The study upon which this project depended for subjects and the intervention was terminated prematurely due to lack of funds.	FINANCIAL	-1
NCT00721539	https://www.clinicaltrials.gov/ct2/show/NCT00721539	Assessing the da Vinci® Robotic Surgical System for Surgery of the Upper Aerodigestive Tract	Stanford University	UNIVERSITY	HEALTH_SERVICES	INTERVENTIONAL	2010-09-01	NOT_APPLICABLE	PROCEDURE,DEVICE	TERMINATED	2012-09-01	Low Accrual	RECRUITMENT	9
NCT00712517	https://www.clinicaltrials.gov/ct2/show/NCT00712517	Propofol Versus Volatile Anesthesia in Post Operative Pain Management	The Cleveland Clinic	RESEARCH_HOSPITAL	PREVENTION	INTERVENTIONAL	2010-09-01	NOT_APPLICABLE	DRUG	TERMINATED	2014-05-01	Enrolling of participants has halted and the results are being gathered	RECRUITMENT	90
NCT01230242	https://www.clinicaltrials.gov/ct2/show/NCT01230242	Postplacental Mirena IUD Insertion and Estimating Expulsion Rates.	Rebecca Hunt	OTHER	TREATMENT	INTERVENTIONAL	2010-09-07	NOT_APPLICABLE	DEVICE	TERMINATED	2011-07-26	Suspended to determine if Mirena device could be charged to patient insurance	OTHER	4
NCT01141478	https://www.clinicaltrials.gov/ct2/show/NCT01141478	Proton Radiotherapy Plus Sorafenib Versus Sorafenib for Patients With HCC Exceeding San Francisco Criteria	Loma Linda University	UNIVERSITY	TREATMENT	INTERVENTIONAL	2010-09-08	NOT_APPLICABLE	OTHER,DRUG	TERMINATED	2016-06-10	due to low enrollment	RECRUITMENT	8
NCT01195974	https://www.clinicaltrials.gov/ct2/show/NCT01195974	A Study to Evaluate the Pharmacokinetics of an Oral Contraceptive When Co-administered With GSK2248761 in Healthy Adult Female Subjects.	ViiV Healthcare	INDUSTRY	OTHER	INTERVENTIONAL	2010-09-14	PHASE_1	DRUG,OTHER	TERMINATED	2011-02-09	In a Phase II study in HIV-infected patients there were a number of seizures, although exact causality could not be assessed phase 1 activity was terminated.	OTHER	13
NCT02149173	https://www.clinicaltrials.gov/ct2/show/NCT02149173	F-18 FES PET/CT in Measuring Hormone Expression in Patients With Primary, Recurrent, or Metastatic Breast Cancer Undergoing Endocrine-Targeted Therapy	University of Washington	UNIVERSITY	DIAGNOSIS	INTERVENTIONAL	2010-09-15	NOT_APPLICABLE	DRUG,PROCEDURE,OTHER	TERMINATED	2021-01-13	Terminated due to low accrual	RECRUITMENT	29
NCT01198158	https://www.clinicaltrials.gov/ct2/show/NCT01198158	Everolimus With or Without Bevacizumab in Treating Patients With Advanced Kidney Cancer That Progressed After First-Line Therapy	National Cancer Institute (NCI)	GOVERNMENT	TREATMENT	INTERVENTIONAL	2010-09-15	PHASE_3	OTHER,DRUG	TERMINATED	2017-12-16		OTHER	77
NCT01191372	https://www.clinicaltrials.gov/ct2/show/NCT01191372	First-in-Human and Proof-of-Mechanism Study of ARC19499 Administered to Hemophilia Patients	Baxalta now part of Shire	INDUSTRY	TREATMENT	INTERVENTIONAL	2010-09-15	PHASE_1	DRUG	TERMINATED	2011-12-28		OTHER	17
NCT01201629	https://www.clinicaltrials.gov/ct2/show/NCT01201629	Transcranial Direct Current Stimulation, Improve Functional Motor Recovery, Affected Arm	University of Oklahoma	UNIVERSITY	TREATMENT	INTERVENTIONAL	2010-09-16	NOT_APPLICABLE	DEVICE	TERMINATED	2015-12-01	Slow accrual over 6 year period	RECRUITMENT	16
NCT01329172	https://www.clinicaltrials.gov/ct2/show/NCT01329172	Nasal Mucin Oral Supplementation Treatment Respiratory Inflammation Using PUFA in Cystic Fibrosis (CF) Patients	University Hospital, Lille	RESEARCH_HOSPITAL	TREATMENT	INTERVENTIONAL	2010-09-20	NOT_APPLICABLE	OTHER	TERMINATED	2017-10-01		OTHER	7
NCT01093066	https://www.clinicaltrials.gov/ct2/show/NCT01093066	Prospective Multicentric Evaluation of a Bladder Preservation Strategy	Centre Hospitalier Universitaire de Saint Etienne	RESEARCH_HOSPITAL	TREATMENT	INTERVENTIONAL	2010-09-21	PHASE_2	DRUG	TERMINATED	2020-12-31	Difficulties in the inclusion and follow-up of patients	RECRUITMENT	-1
NCT01032070	https://www.clinicaltrials.gov/ct2/show/NCT01032070	Erlotinib Versus Oral Etoposide in Patients With Recurrent or Refractory Pediatric Ependymoma	OSI Pharmaceuticals	INDUSTRY	TREATMENT	INTERVENTIONAL	2010-09-27	PHASE_2	DRUG	TERMINATED	2012-11-26	In a pre-planned interim analysis, OSI-774-205 met futility for efficacy with no safety concerns. As a result, it has been stopped.	FUTILITY	25
NCT01195779	https://www.clinicaltrials.gov/ct2/show/NCT01195779	Trial to Evaluate Safety and Immunogenicity of GSK Biologicals Influenza Vaccine GSK2584786A in Healthy Children	GlaxoSmithKline	INDUSTRY	PREVENTION	INTERVENTIONAL	2010-09-30	PHASE_2	OTHER	TERMINATED	2011-03-22	The study was terminated for logistic reasons not related to safety or efficacy of the vaccine.	OTHER	4
NCT02926963	https://www.clinicaltrials.gov/ct2/show/NCT02926963	Generation of Powerful Biological Tools for Understanding the Pathophysiology of Chronic Granulomatous Disease.	University Hospital, Grenoble	RESEARCH_HOSPITAL	BASIC_SCIENCE	INTERVENTIONAL	2010-10-01	NOT_APPLICABLE	OTHER	TERMINATED	2017-06-01	insufficient recruitment	RECRUITMENT	3
NCT02525627	https://www.clinicaltrials.gov/ct2/show/NCT02525627	A Comparative Study of In-vivo Wear Between 28 mm and 40 mm Metal Heads	Stryker European Operations BV	INDUSTRY	TREATMENT	INTERVENTIONAL	2010-10-01	NOT_APPLICABLE	DEVICE	TERMINATED	2016-01-12		OTHER	40
NCT02268604	https://www.clinicaltrials.gov/ct2/show/NCT02268604	Safety, Pharmacodynamics, and Pharmacokinetics After Multiple Different Oral Doses of BIIB 722 CL Tablets in Healthy Volunteers	Boehringer Ingelheim	INDUSTRY	TREATMENT	INTERVENTIONAL	2010-10-01	PHASE_1	DRUG	TERMINATED	0001-01-01		OTHER	10
NCT02037347	https://www.clinicaltrials.gov/ct2/show/NCT02037347	Study to Evaluate the Use of Palifermin to Treat Toxic Epidermal Necrolysis	Brett King	OTHER	TREATMENT	INTERVENTIONAL	2010-10-01	PHASE_1	DRUG	TERMINATED	2014-12-01	Low enrollment numbers precluded completion of the study during a reasonable amount of time.	RECRUITMENT	1
NCT01856582	https://www.clinicaltrials.gov/ct2/show/NCT01856582	CD34+ Stem Cell Infusion to Augment Graft Function	Childrens Hospital Medical Center, Cincinnati	RESEARCH_HOSPITAL	TREATMENT	INTERVENTIONAL	2010-10-01	PHASE_2	OTHER	TERMINATED	2018-08-15	CliniMACS CD34 Reagent System was FDA approved for clinical use; therefore, patients were treated clinically.	OTHER	23
NCT01849796	https://www.clinicaltrials.gov/ct2/show/NCT01849796	Transcranial Stimulation (tDCS) For the Treatment of Neuropathic Facial Pain	Beth Israel Medical Center	RESEARCH_HOSPITAL	TREATMENT	INTERVENTIONAL	2010-10-01	PHASE_2	DEVICE	TERMINATED	2013-12-01	Investigators moved to other institutions	INVESTIGATOR	21
NCT01701128	https://www.clinicaltrials.gov/ct2/show/NCT01701128	The Effect of Exercise Training on Gait and Quality of Life in Parkinsons Disease	Laval University	UNIVERSITY	TREATMENT	INTERVENTIONAL	2010-10-01	NOT_APPLICABLE	OTHER	TERMINATED	2012-03-01	Protocol is completed	OTHER	35
NCT01642563	https://www.clinicaltrials.gov/ct2/show/NCT01642563	Italian Platelet Technology Assessment Study	Centro Nazionale Sangue	GOVERNMENT	SUPPORTIVE_CARE	INTERVENTIONAL	2010-10-01	PHASE_3	PROCEDURE	TERMINATED	2015-03-01	Patient enrolment below planned schedule	RECRUITMENT	456
NCT01554137	https://www.clinicaltrials.gov/ct2/show/NCT01554137	Interests of Strengthening Isokinetic Upper Extremity Hemiparetic Sequelae in Patients	University Hospital, Montpellier	RESEARCH_HOSPITAL	OTHER	INTERVENTIONAL	2010-10-01	NOT_APPLICABLE	OTHER	TERMINATED	2015-10-01		OTHER	20
NCT01540344	https://www.clinicaltrials.gov/ct2/show/NCT01540344	Combined Anticancer Treatment of Advanced Colon Cancer	University of Regensburg	UNIVERSITY	TREATMENT	INTERVENTIONAL	2010-10-01	PHASE_2	DRUG,PROCEDURE	TERMINATED	2017-10-01	Slow recruitment.	RECRUITMENT	26
NCT01497340	https://www.clinicaltrials.gov/ct2/show/NCT01497340	Position at Birth,Placental Transfusion Volume and Cord Clamping	Fundacion para la Salud Materno Infantil	OTHER	PREVENTION	INTERVENTIONAL	2010-10-01	NOT_APPLICABLE	OTHER	TERMINATED	2010-12-01	difficulties with the center	OTHER	27
NCT01458561	https://www.clinicaltrials.gov/ct2/show/NCT01458561	Adjunctive Application of BioFoam Surgical Matrix in Liver Surgery	CryoLife, Inc.	UNKNOWN	TREATMENT	INTERVENTIONAL	2010-10-01	PHASE_3	DEVICE	TERMINATED	2012-09-01	Sponsor terminated due to signif. difficulty with pilot investigation enrollment	RECRUITMENT	1
NCT01455246	https://www.clinicaltrials.gov/ct2/show/NCT01455246	Daptomycin + Meropenem Versus Ceftazidime in the Treatment of Nosocomial Spontaneous Bacterial Peritonitis	University of Padova	UNIVERSITY	TREATMENT	INTERVENTIONAL	2010-10-01	PHASE_2	DRUG	TERMINATED	2014-07-01	Decision of independent monitoring committee after interim analysis: Risk of failure significantly higher in ceftazidime group.	FUTILITY	32
NCT01420575	https://www.clinicaltrials.gov/ct2/show/NCT01420575	Decision Aid to Facilitate Shared Decision Making During Treatment in Schizophrenia	VA Nebraska Western Iowa Health Care System	GOVERNMENT	TREATMENT	INTERVENTIONAL	2010-10-01	NOT_APPLICABLE	OTHER	TERMINATED	2012-08-01	Low enrollment rate.	RECRUITMENT	8
NCT01401569	https://www.clinicaltrials.gov/ct2/show/NCT01401569	Efficacy of Exercise and Counseling Intervention on Relapse in Smoker With Depressive Disorders	University Hospital, Montpellier	RESEARCH_HOSPITAL	TREATMENT	INTERVENTIONAL	2010-10-01	PHASE_3	OTHER	TERMINATED	2013-03-01	Difficulties for recruiting patients	RECRUITMENT	70
NCT01397643	https://www.clinicaltrials.gov/ct2/show/NCT01397643	A Trial of Non-operative Versus Operative Management of Olecranon Fractures in the Elderly	Andrew D Duckworth	OTHER	TREATMENT	INTERVENTIONAL	2010-10-01	NOT_APPLICABLE	OTHER	TERMINATED	2016-01-01	Complication rate in operative group on interim analysis and safety monitoring.	FUTILITY	19
NCT01383447	https://www.clinicaltrials.gov/ct2/show/NCT01383447	Entinostat And Imatinib Mesylate In Treating Patients With Relapsed or Refractory Philadelphia Chromosome-Positive Acute Lymphoblastic Leukemia	National Cancer Institute (NCI)	GOVERNMENT	TREATMENT	INTERVENTIONAL	2010-10-01	PHASE_1	DRUG,OTHER	TERMINATED	2012-04-01	This study was halted prematurely by the NCI for low accrual.	RECRUITMENT	2
NCT01363310	https://www.clinicaltrials.gov/ct2/show/NCT01363310	The Quietude Study: Quetiapine Use for Agitated Depression	Physicians Research And Education Network	OTHER	TREATMENT	INTERVENTIONAL	2010-10-01	PHASE_3	DRUG	TERMINATED	2013-02-01	Termination of sponsorship	OTHER	-1
NCT01362218	https://www.clinicaltrials.gov/ct2/show/NCT01362218	Pharmacodynamic Clinical Trial of Cardiovascular Polypill on LDL Cholesterol	Ferrer Internacional S.A.	INDUSTRY	PREVENTION	INTERVENTIONAL	2010-10-01	PHASE_2	DRUG	TERMINATED	2012-04-01	Per sponsors decision	OTHER	107
NCT01342627	https://www.clinicaltrials.gov/ct2/show/NCT01342627	Sorafenib in Elderly Patients With Metastatic Renal Cell Carcinoma	Centro di Riferimento Oncologico - Aviano	OTHER	TREATMENT	INTERVENTIONAL	2010-10-01	PHASE_2	DRUG	TERMINATED	2015-09-01	low enrollment rate	RECRUITMENT	4
NCT01337739	https://www.clinicaltrials.gov/ct2/show/NCT01337739	Use of Dexmedetomidine for Deep Sedation in Patients Undergoing Outpatient Hysteroscopic Surgery	Northwestern University	UNIVERSITY	TREATMENT	INTERVENTIONAL	2010-10-01	NOT_APPLICABLE	DRUG	TERMINATED	2012-04-01	The study drug delayed time of discharge which is clinically impracticable.	OTHER	8
NCT01322815	https://www.clinicaltrials.gov/ct2/show/NCT01322815	A Pilot Trial of GI-4000 Plus Bevacizumab and Either FOLFOX or FOLFIRI	Georgetown University	UNIVERSITY	TREATMENT	INTERVENTIONAL	2010-10-01	PHASE_2	DRUG	TERMINATED	2015-12-01	Poor accrual rate	RECRUITMENT	11
NCT01305174	https://www.clinicaltrials.gov/ct2/show/NCT01305174	Iliac, Common and External (ICE) Artery Stent Trial	Medical Care Center Prof. Mathey, Prof. Schofer, Ltd.	RESEARCH_HOSPITAL	TREATMENT	INTERVENTIONAL	2010-10-01	PHASE_4	DEVICE	TERMINATED	2014-07-01	Delayed recruitment	RECRUITMENT	660
NCT01293500	https://www.clinicaltrials.gov/ct2/show/NCT01293500	Goal-directed Resuscitative Interventions During Pediatric Inter-facility Transport (The GRIPIT Trial)	Arkansas Childrens Hospital Research Institute	RESEARCH_HOSPITAL	TREATMENT	INTERVENTIONAL	2010-10-01	NOT_APPLICABLE	PROCEDURE	TERMINATED	2014-11-01		OTHER	230
NCT01287338	https://www.clinicaltrials.gov/ct2/show/NCT01287338	A Study to Evaluate the Safety and Efficacy of the QLT Proprietary Olopatadine-PPDS in Subjects With Seasonal Allergic Conjunctivitis to Ragweed in an Environmental Exposure Chamber Model.	Mati Therapeutics Inc.	INDUSTRY	TREATMENT	INTERVENTIONAL	2010-10-01	PHASE_2	DRUG	TERMINATED	2011-01-01	Lack of definitive clinical results.	OTHER	143
NCT01285297	https://www.clinicaltrials.gov/ct2/show/NCT01285297	Safety Study of Transmyocardial Revascularization (TMR) With Bone Marrow Aspirate (BMAC) for Angina Reduction	Cardiogenesis Corporation, a wholly-owned subsidiary of CryoLife, Inc.	INDUSTRY	TREATMENT	INTERVENTIONAL	2010-10-01	NOT_APPLICABLE	OTHER	TERMINATED	2012-03-01		OTHER	7
NCT01285102	https://www.clinicaltrials.gov/ct2/show/NCT01285102	Chemoembolization Using Irinotecan in Treating Patients With Liver Metastases From Metastatic Colon or Rectal Cancer	Fox Chase Cancer Center	RESEARCH_HOSPITAL	TREATMENT	INTERVENTIONAL	2010-10-01	PHASE_1	OTHER,PROCEDURE	TERMINATED	2013-01-01	This study was closed early by the DSMB due to increased toxicity.	OTHER	4
NCT01271322	https://www.clinicaltrials.gov/ct2/show/NCT01271322	Sequential FDG-PET (Positron Emission Tomography) and Induction Chemotherapy in Locally Advanced Adenocarcinoma of the Esophagogastric Junction (AEG)	National Center for Tumor Diseases, Heidelberg	GOVERNMENT	TREATMENT	INTERVENTIONAL	2010-10-01	PHASE_2	OTHER	TERMINATED	2012-12-01		OTHER	-1
NCT01268592	https://www.clinicaltrials.gov/ct2/show/NCT01268592	Fertility Preservation in Female Cancer Patients	Northwell Health	OTHER	SUPPORTIVE_CARE	INTERVENTIONAL	2010-10-01	NOT_APPLICABLE	PROCEDURE	TERMINATED	2013-03-01	Study technique has been declared part of standard care	OTHER	16
NCT01267500	https://www.clinicaltrials.gov/ct2/show/NCT01267500	Study of Non-surgical Treatment Versus Observation in Asian Children With Intermittent Exotropia	Singapore National Eye Centre	GOVERNMENT	TREATMENT	INTERVENTIONAL	2010-10-01	PHASE_2	PROCEDURE	TERMINATED	2017-10-01	Difficulty to keep children in randomly assigned groups.	OTHER	60
NCT01261624	https://www.clinicaltrials.gov/ct2/show/NCT01261624	Efficacy and Safety Dose Finding Study of Givinostat to Treat Polyarticular Course Juvenile Idiopathic Arthritis	Italfarmaco	INDUSTRY	TREATMENT	INTERVENTIONAL	2010-10-01	PHASE_2	DRUG	TERMINATED	2013-03-01	The primary reason for the decision to discontinue the study is lack of enrolment; this decision is not related to any tolerability concerns with Givinostat	RECRUITMENT	16
NCT01259986	https://www.clinicaltrials.gov/ct2/show/NCT01259986	Treatment of Vitiligo With Low-energy Visible Light Laser	Henry Ford Health System	OTHER	TREATMENT	INTERVENTIONAL	2010-10-01	NOT_APPLICABLE	PROCEDURE	TERMINATED	2012-09-01	3 patients enrolled, no meaningful repigmentation observed. Recruitment halted.	RECRUITMENT	3
NCT01255631	https://www.clinicaltrials.gov/ct2/show/NCT01255631	Pulsed Electromagnetic Fields (PEMF) and Post-Axillary Surgery Morbidity	Columbia University	UNIVERSITY	TREATMENT	INTERVENTIONAL	2010-10-01	PHASE_4	DEVICE	TERMINATED	2012-07-01	Poor enrollment	RECRUITMENT	22
NCT01254136	https://www.clinicaltrials.gov/ct2/show/NCT01254136	Safety and Efficacy of INCB007839 With Trastuzumab and Vinorelbine in Patients With Metastatic HER2+ Breast Cancer	Incyte Corporation	INDUSTRY	TREATMENT	INTERVENTIONAL	2010-10-01	PHASE_1	DRUG	TERMINATED	2011-10-01	Incyte has suspended development of the compound.	OTHER	-1
NCT01249144	https://www.clinicaltrials.gov/ct2/show/NCT01249144	Visual and Refractive Outcomes After Implantation of Aspheric IOLs With Different Dioptric Increments and Manufacturing	Lenstec Incorporated	INDUSTRY	TREATMENT	INTERVENTIONAL	2010-10-01	PHASE_4	DEVICE	TERMINATED	2012-01-01	Sponsor stopped study to re-design trial	OTHER	75
NCT01249001	https://www.clinicaltrials.gov/ct2/show/NCT01249001	Relative Bioavailability of an Extemporaneous Oral Suspension of Aprepitant in Adolescents	The Hospital for Sick Children	RESEARCH_HOSPITAL	TREATMENT	INTERVENTIONAL	2010-10-01	PHASE_2	DRUG	TERMINATED	2016-09-28	lack of eligible participants to enrol	RECRUITMENT	4
NCT01242748	https://www.clinicaltrials.gov/ct2/show/NCT01242748	A Degarelix Trial in Patients With Prostate Cancer	Ferring Pharmaceuticals	INDUSTRY	TREATMENT	INTERVENTIONAL	2010-10-01	PHASE_3	DRUG	TERMINATED	2012-01-01	Inadequate recruitment resulting in a too low patient number for collection of long term efficacy data.	RECRUITMENT	288
NCT01241279	https://www.clinicaltrials.gov/ct2/show/NCT01241279	Accommodation Measurements After Bilateral Implantation of an Aspheric Accommodating Lens and Monofocal Aspheric Lenses	Bausch & Lomb Incorporated	INDUSTRY	TREATMENT	INTERVENTIONAL	2010-10-01	PHASE_4	DEVICE	TERMINATED	2011-12-01	Terminated due to low enrollment	RECRUITMENT	6
NCT01239758	https://www.clinicaltrials.gov/ct2/show/NCT01239758	Extension Study of ACE-031 in Subjects With Duchenne Muscular Dystrophy	Acceleron Pharma Inc.	INDUSTRY	TREATMENT	INTERVENTIONAL	2010-10-01	PHASE_2	OTHER	TERMINATED	2011-05-01	This study was terminated based on preliminary safety data.	OTHER	11
NCT01238965	https://www.clinicaltrials.gov/ct2/show/NCT01238965	Panobinostat and Fluorouracil Followed By Leucovorin Calcium in Treating Patients With Stage IV Colorectal Cancer Who Did Not Respond to Previous Fluorouracil-Based Chemotherapy	University of Southern California	UNIVERSITY	TREATMENT	INTERVENTIONAL	2010-10-01	PHASE_1	OTHER,DRUG,PROCEDURE	TERMINATED	2015-04-01	Adverse Events	OTHER	7
NCT01238029	https://www.clinicaltrials.gov/ct2/show/NCT01238029	Dose Finding Study for Combination of Capecitabine, Lapatinib and Vinorelbine in Metastatic Breast Cancer	Sponsor GmbH	OTHER	TREATMENT	INTERVENTIONAL	2010-10-01	PHASE_1	DRUG	TERMINATED	2014-07-01	new methods of treatment, no more patients appilicable for study	OTHER	12
NCT01236573	https://www.clinicaltrials.gov/ct2/show/NCT01236573	Cell Therapy for Metastatic Melanoma Using CD8 Enriched Tumor Infiltrating Lymphocytes	National Institutes of Health Clinical Center (CC)	GOVERNMENT	TREATMENT	INTERVENTIONAL	2010-10-01	PHASE_1	OTHER,DRUG	TERMINATED	2015-03-01	Unexpected toxicities, likely due to TIL/IL-12 & low % of durable responses.	OTHER	34
NCT01237340	https://www.clinicaltrials.gov/ct2/show/NCT01237340	Saizen® Solution for Injection Adult Growth Hormone Deficiency (GHD) Immunogenicity Study	EMD Serono	INDUSTRY	TREATMENT	INTERVENTIONAL	2010-10-01	PHASE_3	DRUG	TERMINATED	2011-12-01	The Sponsor voluntarily terminated this trial because compliance to strict Good Clinical Practice (GCP) requirements was not ensured - No safety concerns	OTHER	59
NCT01234532	https://www.clinicaltrials.gov/ct2/show/NCT01234532	Entinostat and Anastrozole in Treating Postmenopausal Women With TNBC That Can Be Removed by Surgery	University of Maryland, Baltimore	UNIVERSITY	TREATMENT	INTERVENTIONAL	2010-10-01	PHASE_2	OTHER,DRUG,PROCEDURE	TERMINATED	2017-05-01	low accrual	RECRUITMENT	5
NCT01232972	https://www.clinicaltrials.gov/ct2/show/NCT01232972	Oocyte Cryopreservation	Northwell Health	OTHER	SUPPORTIVE_CARE	INTERVENTIONAL	2010-10-01	NOT_APPLICABLE	PROCEDURE	TERMINATED	2013-03-01	Study technique has been declared part of standard care	OTHER	23
NCT01233505	https://www.clinicaltrials.gov/ct2/show/NCT01233505	Veliparib, Oxaliplatin, and Capecitabine in Treating Patients With Advanced Solid Tumors	National Cancer Institute (NCI)	GOVERNMENT	TREATMENT	INTERVENTIONAL	2010-10-01	PHASE_1	DRUG,OTHER	TERMINATED	0001-01-01		OTHER	16
NCT01231750	https://www.clinicaltrials.gov/ct2/show/NCT01231750	Efficacy of Topical Capsaicin Cream for Stable Angina	Neal Weintraub	OTHER	TREATMENT	INTERVENTIONAL	2010-10-01	PHASE_3	OTHER,DRUG	TERMINATED	2012-03-01	Unable to identify study population to achieve number expected	OTHER	7
NCT01230931	https://www.clinicaltrials.gov/ct2/show/NCT01230931	Hemostasis in Kocher-Langenbeck Approaches for Acetabular Surgery Using a Topical Surgical Hemostat (Vitagel)	The University of Texas Health Science Center, Houston	UNIVERSITY	TREATMENT	INTERVENTIONAL	2010-10-01	NOT_APPLICABLE	DEVICE,PROCEDURE	TERMINATED	2012-04-01	Study team left institution; no one remaining to finish study	OTHER	26
NCT01230307	https://www.clinicaltrials.gov/ct2/show/NCT01230307	Vitamin D Supplementation for Treatment of Heart Failure	University of Michigan	UNIVERSITY	TREATMENT	INTERVENTIONAL	2010-10-01	PHASE_4	DRUG	TERMINATED	2014-12-01	Unable to recruit sufficient number of patients.	RECRUITMENT	28
NCT01229111	https://www.clinicaltrials.gov/ct2/show/NCT01229111	Cediranib Maleate and Combination Chemotherapy in Treating Patients With Advanced Biliary Cancers	National Cancer Institute (NCI)	GOVERNMENT	TREATMENT	INTERVENTIONAL	2010-10-01	PHASE_2	DRUG	TERMINATED	2014-03-01	Lack of Drug Supply	OTHER	14
NCT01228474	https://www.clinicaltrials.gov/ct2/show/NCT01228474	Single Embryo Transfer vs. Double Embryo Transfer in an Oocyte Donation Programme	Institut Universitari Dexeus	UNIVERSITY	TREATMENT	INTERVENTIONAL	2010-10-01	NOT_APPLICABLE	OTHER	TERMINATED	2012-12-01	Due to the high number of multiples pregnancies in the double embryo transfer group, we have decided to stop the enrollment of patients at 07/31/2012	RECRUITMENT	65
NCT01228994	https://www.clinicaltrials.gov/ct2/show/NCT01228994	Baclofen for Smoking Cessation in a Non-Psychiatric Population	Centre for Addiction and Mental Health	OTHER	TREATMENT	INTERVENTIONAL	2010-10-01	PHASE_2	DRUG	TERMINATED	2012-08-01	The study was terminated because of difficulties recruiting subjects.	RECRUITMENT	6
NCT01228435	https://www.clinicaltrials.gov/ct2/show/NCT01228435	IPI-504 in NSCLC Patients With ALK Translocations	Massachusetts General Hospital	RESEARCH_HOSPITAL	TREATMENT	INTERVENTIONAL	2010-10-01	PHASE_2	DRUG	TERMINATED	2012-02-01	slow accrual	RECRUITMENT	3
NCT01226992	https://www.clinicaltrials.gov/ct2/show/NCT01226992	Oral Vancomycin Followed by Fecal Transplant Versus Tapering Oral Vancomycin	University Health Network, Toronto	UNIVERSITY	TREATMENT	INTERVENTIONAL	2010-10-01	PHASE_2	OTHER,DRUG	TERMINATED	2014-10-01	Unavailable study resources	OTHER	81
NCT01227512	https://www.clinicaltrials.gov/ct2/show/NCT01227512	Effects of Tolvaptan vs Fluid Restriction in Hospitalized Subjects With Dilutional Hyponatremia	Otsuka Pharmaceutical Development & Commercialization, Inc.	INDUSTRY	TREATMENT	INTERVENTIONAL	2010-10-01	PHASE_3	OTHER,DRUG	TERMINATED	2013-05-01	Recruitment challenges and results of interim futility analysis, which showed less than likely to achieve primary endpoint goal-length of hospital stay.	FUTILITY,RECRUITMENT	124
NCT01226745	https://www.clinicaltrials.gov/ct2/show/NCT01226745	Phase 2 Extension Trial in Patients With Relapsing-Remitting Multiple Sclerosis (RRMS)	EMD Serono	INDUSTRY	TREATMENT	INTERVENTIONAL	2010-10-01	PHASE_2	DRUG	TERMINATED	2015-01-01	Merck has decided to not pursue phase 3 development of ceralifimod (ONO-4641). The decision was not related to any safety and efficacy findings	OTHER	340
NCT01226420	https://www.clinicaltrials.gov/ct2/show/NCT01226420	Alefacept in Subjects With Steroid-Refractory Chronic Graft-versus-Host Disease	Dana-Farber Cancer Institute	UNIVERSITY	TREATMENT	INTERVENTIONAL	2010-10-01	PHASE_2	DRUG	TERMINATED	2012-08-01	Discontinuation of drug supply from Astellas.	OTHER	6
NCT01226238	https://www.clinicaltrials.gov/ct2/show/NCT01226238	Online Self-help for Depressed Patients Awaiting Psychotherapy	University of Luebeck	UNIVERSITY	TREATMENT	INTERVENTIONAL	2010-10-01	NOT_APPLICABLE	OTHER	TERMINATED	0001-01-01		OTHER	230
NCT01225146	https://www.clinicaltrials.gov/ct2/show/NCT01225146	Study of 2.0 mg Ranibizumab in Subjects With Ischemic Central Retinal Vein Occlusion (RAVE2)	David M. Brown, M.D.	OTHER	TREATMENT	INTERVENTIONAL	2010-10-01	PHASE_1	DRUG	TERMINATED	2012-08-01	The collaborator, Genentech, stopped supplying the study drug to the site.	OTHER	8
NCT01224795	https://www.clinicaltrials.gov/ct2/show/NCT01224795	A Study to Evaluate the Efficacy and Safety of Intravenous Peramivir in Subjects With Uncomplicated Influenza.	BioCryst Pharmaceuticals	INDUSTRY	TREATMENT	INTERVENTIONAL	2010-10-01	PHASE_3	DRUG	TERMINATED	2010-11-01	This study was terminated for administrative reasons	BUSINESS	1
NCT01222416	https://www.clinicaltrials.gov/ct2/show/NCT01222416	PET/CT Evaluation of Treatment Response in Breast Cancer	Vanderbilt-Ingram Cancer Center	RESEARCH_HOSPITAL	DIAGNOSIS	INTERVENTIONAL	2010-10-01	NOT_APPLICABLE	OTHER	TERMINATED	2015-04-01	Slow accrual	RECRUITMENT	50
NCT01222143	https://www.clinicaltrials.gov/ct2/show/NCT01222143	Safety and Efficacy Study of Nilotinib Combined With Mitoxantrone, Etoposide, and High-dose Cytarabine Induction Chemotherapy Followed by Consolidation for Patients With C-kit Positive Acute Myeloid Leukemia	University Health Network, Toronto	UNIVERSITY	TREATMENT	INTERVENTIONAL	2010-10-01	PHASE_1	DRUG	TERMINATED	2015-04-01		OTHER	12
NCT01219686	https://www.clinicaltrials.gov/ct2/show/NCT01219686	EScitalopram PIndolol ONset of Action	Markus KOSEL	OTHER	TREATMENT	INTERVENTIONAL	2010-10-01	PHASE_2	DRUG	TERMINATED	2013-06-01	Recruitment difficulties	RECRUITMENT	18
NCT01218815	https://www.clinicaltrials.gov/ct2/show/NCT01218815	Complete Infarct Related Artery Revascularization	Fundacja Ośrodek Badań Medycznych	OTHER	TREATMENT	INTERVENTIONAL	2010-10-01	NOT_APPLICABLE	PROCEDURE	TERMINATED	2011-10-01	Due to very low enrollment rate the study was terminated.	RECRUITMENT	1
NCT01218009	https://www.clinicaltrials.gov/ct2/show/NCT01218009	A Twelve Month Long Term Safety Study to Evaluate the Safety of Albuterol in a Dry Powder Inhaler With Both Repeated and as Needed Dosing	Teva Branded Pharmaceutical Products R&D, Inc.	INDUSTRY	TREATMENT	INTERVENTIONAL	2010-10-01	PHASE_3	DRUG	TERMINATED	2010-12-01	Change to study required.	OTHER	331
NCT01217411	https://www.clinicaltrials.gov/ct2/show/NCT01217411	RO4929097 and Whole-Brain Radiation Therapy or Stereotactic Radiosurgery in Treating Patients With Brain Metastases From Breast Cancer	National Cancer Institute (NCI)	GOVERNMENT	TREATMENT	INTERVENTIONAL	2010-10-01	PHASE_1	DRUG,OTHER,PROCEDURE	TERMINATED	2011-11-01	Slow accrual coupled with discontinuation of study drug.	RECRUITMENT	5
NCT01217047	https://www.clinicaltrials.gov/ct2/show/NCT01217047	Study on Functional Electrical Stimulation (FES) Cycling Following Spinal Cord Injury	Hugo W. Moser Research Institute at Kennedy Krieger, Inc.	UNIVERSITY	TREATMENT	INTERVENTIONAL	2010-10-01	PHASE_2	DEVICE,PROCEDURE,OTHER	TERMINATED	2013-08-01	Lack of funding	FINANCIAL	11
NCT01216020	https://www.clinicaltrials.gov/ct2/show/NCT01216020	Cetuximab Plus Radiotherapy Versus Cisplatin Plus Radiotherapy in Locally Advanced Head and Neck Cancer	Azienda USL 4 Prato	OTHER	TREATMENT	INTERVENTIONAL	2010-10-01	PHASE_2	DRUG	TERMINATED	2015-05-20	insufficient recruitment	RECRUITMENT	70
NCT01214174	https://www.clinicaltrials.gov/ct2/show/NCT01214174	Efficacy and Safety Study of IBI-10090 in Cataract Surgery Patients	ICON Bioscience Inc	INDUSTRY	TREATMENT	INTERVENTIONAL	2010-10-01	PHASE_2	DRUG	TERMINATED	2012-05-01	Study C11-01 started	OTHER	42
NCT01213394	https://www.clinicaltrials.gov/ct2/show/NCT01213394	Mycophenolate Mofetil for Reducing Cardiovascular Risk in Renal Transplant Recipients	Ramesh Prasad	OTHER	PREVENTION	INTERVENTIONAL	2010-10-01	PHASE_3	OTHER,DRUG	TERMINATED	2011-12-01	Poor recruitment.	RECRUITMENT	2
NCT01212835	https://www.clinicaltrials.gov/ct2/show/NCT01212835	Effect of RING on Gastroesophageal Reflux (GERD) After RYGBP	Clinica Gastrobese	RESEARCH_HOSPITAL	TREATMENT	INTERVENTIONAL	2010-10-01	NOT_APPLICABLE	PROCEDURE	TERMINATED	2014-01-01	lack of follow up	OTHER	-1
NCT01211756	https://www.clinicaltrials.gov/ct2/show/NCT01211756	Oxytocin Add-on for Stable Depressed Patients	David Feifel	OTHER	TREATMENT	INTERVENTIONAL	2010-10-01	NOT_APPLICABLE	DRUG	TERMINATED	2015-12-01	Break in funding	FINANCIAL	1
NCT01209663	https://www.clinicaltrials.gov/ct2/show/NCT01209663	Intermediate Care - Effect on Mortality Following Emergency Abdominal Surgery	Copenhagen University Hospital at Herlev	RESEARCH_HOSPITAL	TREATMENT	INTERVENTIONAL	2010-10-01	NOT_APPLICABLE	OTHER	TERMINATED	2012-12-01	30th November 2012. Please see breif summary.	OTHER	286
NCT01209689	https://www.clinicaltrials.gov/ct2/show/NCT01209689	A Study of Tocilizumab (RoActemra/Actemra) in Patients With Ankylosing Spondylitis Who Have Had an Inadequate Response to Previous Tumor Necrosis Factor (TNF) Antagonist Therapy	Hoffmann-La Roche	INDUSTRY	TREATMENT	INTERVENTIONAL	2010-10-01	PHASE_3	DRUG	TERMINATED	2011-12-01	Clinical development program terminated due to failure to achieve efficacy	OTHER	113
NCT01203930	https://www.clinicaltrials.gov/ct2/show/NCT01203930	A Study of Idelalisib and Rituximab in Elderly Patients With Untreated CLL or SLL	Gilead Sciences	INDUSTRY	TREATMENT	INTERVENTIONAL	2010-10-01	PHASE_2	DRUG	TERMINATED	2016-06-01		OTHER	105
NCT01203254	https://www.clinicaltrials.gov/ct2/show/NCT01203254	Colesevelam for the Treatment of Bile Acid Malabsorption in Patients With Crohns Disease	Florian Beigel	OTHER	TREATMENT	INTERVENTIONAL	2010-10-01	PHASE_4	DRUG	TERMINATED	2013-03-01	insufficient enrollment	RECRUITMENT	34
NCT01201434	https://www.clinicaltrials.gov/ct2/show/NCT01201434	Effect of Probiotics on Sputum Inflammation and Pulmonary Infections in Patients With Cystic Fibrosis	Sheba Medical Center	GOVERNMENT	PREVENTION	INTERVENTIONAL	2010-10-01	NOT_APPLICABLE	OTHER	TERMINATED	2013-12-01	Severe allergic reaction in one patient	OTHER	12
NCT01201538	https://www.clinicaltrials.gov/ct2/show/NCT01201538	A Study of Nilotinib in Growing Vestibular Schwannomas	University Health Network, Toronto	UNIVERSITY	TREATMENT	INTERVENTIONAL	2010-10-01	PHASE_2	DRUG	TERMINATED	2013-10-01	Study PI passed away We had trouble recruiting for the drug arm	RECRUITMENT,INVESTIGATOR	2
NCT01198626	https://www.clinicaltrials.gov/ct2/show/NCT01198626	Efficacy and Safety Study of JNJ-32729463 Compared With Moxifloxacin for the Treatment of Subjects Requiring Hospitalization for Community-Acquired Bacterial Pneumonia	Furiex Pharmaceuticals, Inc	INDUSTRY	TREATMENT	INTERVENTIONAL	2010-10-01	PHASE_2	DRUG	TERMINATED	2011-10-01	Enrollment would not have been met prior to the end of the pneumonia season. Termination is based on slow enrollment and not related to safety or efficacy.	RECRUITMENT	32
NCT01196169	https://www.clinicaltrials.gov/ct2/show/NCT01196169	Daptomycin Use for Antimicrobial Prophylaxis in Methicillin Resistant Staphylococcus Aureus (MRSA) Colonized Adult Patients Undergoing Primary Elective Hip, Knee, or Shoulder Arthroplasty	Mountain Home Research & Education Corporation	OTHER	PREVENTION	INTERVENTIONAL	2010-10-01	PHASE_4	DRUG	TERMINATED	2014-03-01	The study is closed to accrual. Enrollment of new patients stopped at the request of CUBIST Pharmaceuticals due to slow rate of enrollment.	RECRUITMENT	28
NCT01194856	https://www.clinicaltrials.gov/ct2/show/NCT01194856	Switching From Efavirenz to Atazanavir/ Ritonavir in HIV-infected Subjects With Good Virologic Suppression	The Cleveland Clinic	RESEARCH_HOSPITAL	TREATMENT	INTERVENTIONAL	2010-10-01	PHASE_4	DRUG	TERMINATED	2011-12-01	Closed due to low enrollment	RECRUITMENT	1
NCT01188707	https://www.clinicaltrials.gov/ct2/show/NCT01188707	A Trial of Belinostat in Combination With Erlotinib in Patients With Non-small Cell Lung Cancer	Herlev Hospital	RESEARCH_HOSPITAL	TREATMENT	INTERVENTIONAL	2010-10-01	PHASE_1	DRUG	TERMINATED	2011-06-30	Dose over MTD reached	OTHER	5
NCT01186458	https://www.clinicaltrials.gov/ct2/show/NCT01186458	Fludarabine, Velcade and Rituximab for Relapsed or Refractory Follicular Non-Hodgkin Lymphoma	Hoosier Cancer Research Network	OTHER	TREATMENT	INTERVENTIONAL	2010-10-01	PHASE_2	DRUG	TERMINATED	2013-10-01	Slow accrual	RECRUITMENT	4
NCT01183468	https://www.clinicaltrials.gov/ct2/show/NCT01183468	A Research Trial of Aralast in New Onset Diabetes (RETAIN)	National Institute of Allergy and Infectious Diseases (NIAID)	GOVERNMENT	TREATMENT	INTERVENTIONAL	2010-10-01	PHASE_1	OTHER	TERMINATED	2013-07-01	Due to lack of mechanistic signal and competing industry studies	OTHER	17
NCT01172990	https://www.clinicaltrials.gov/ct2/show/NCT01172990	Direct Angioplasty for Non ST Elevation Acute Coronary Events: DANCE Pilot Study	Royal Brompton & Harefield NHS Foundation Trust	OTHER	HEALTH_SERVICES	INTERVENTIONAL	2010-10-01	NOT_APPLICABLE	PROCEDURE	TERMINATED	2014-02-01	Slow recruitment	RECRUITMENT	108
NCT01172509	https://www.clinicaltrials.gov/ct2/show/NCT01172509	TMS Measures of Plasticity and Excitatory/Inhibitory Ratio as Biomarkers: R-baclofen Effects in Normal Volunteers	Gonzalez-Heydrich, Joseph, M.D.	UNIVERSITY	BASIC_SCIENCE	INTERVENTIONAL	2010-10-01	PHASE_1	DRUG	TERMINATED	2012-07-01	too much variability in the TMS measures	OTHER	6
NCT01166178	https://www.clinicaltrials.gov/ct2/show/NCT01166178	Zoledronic Acid in MS-patients With Osteoporosis	Novartis	INDUSTRY	TREATMENT	INTERVENTIONAL	2010-10-01	PHASE_3	OTHER,DRUG	TERMINATED	2012-06-01		OTHER	29
NCT01166126	https://www.clinicaltrials.gov/ct2/show/NCT01166126	Temsirolimus/AZD 6244 for Treatment-naive With BRAF Mutant Unresectable Stage IV	National Cancer Institute (NCI)	GOVERNMENT	TREATMENT	INTERVENTIONAL	2010-10-01	PHASE_2	OTHER,DRUG	TERMINATED	2012-06-01		OTHER	4
NCT01152255	https://www.clinicaltrials.gov/ct2/show/NCT01152255	MK6186 in HIV-1 Infected Patients (MK-6186-007 AM2)	Merck Sharp & Dohme LLC	INDUSTRY	TREATMENT	INTERVENTIONAL	2010-10-01	PHASE_1	DRUG	TERMINATED	2011-06-01		OTHER	18
NCT01151943	https://www.clinicaltrials.gov/ct2/show/NCT01151943	Comparison of Two Types of Pain Relief After Cesarean Delivery	Hopital Foch	OTHER	TREATMENT	INTERVENTIONAL	2010-10-01	PHASE_4	OTHER	TERMINATED	2012-07-01	The study has been halted prematurely beacuse of the occurence of convulsions in one case after TAP block.	OTHER	77
NCT01149356	https://www.clinicaltrials.gov/ct2/show/NCT01149356	RO4929097 And Exemestane in Treating Pre- and Postmenopausal Patients With Advanced or Metastatic Breast Cancer	National Cancer Institute (NCI)	GOVERNMENT	TREATMENT	INTERVENTIONAL	2010-10-01	PHASE_1	DRUG	TERMINATED	2013-04-01	Manufacturer discontinued drug development.	OTHER	15
NCT01147393	https://www.clinicaltrials.gov/ct2/show/NCT01147393	Combination Veltuzumab and Fractionated 90Y- Epratuzumab Radioimmunotherapy in Follicular Lymphoma	Weill Medical College of Cornell University	RESEARCH_HOSPITAL	TREATMENT	INTERVENTIONAL	2010-10-01	PHASE_1	OTHER,DRUG	TERMINATED	2015-07-31	closed to enrollment due to slow patient accrual	RECRUITMENT	4
NCT01144169	https://www.clinicaltrials.gov/ct2/show/NCT01144169	Study of Hydroxychloroquine Before Surgery in Patients With Primary Renal Cell Carcinoma	University of Pittsburgh	UNIVERSITY	TREATMENT	INTERVENTIONAL	2010-10-01	PHASE_1	DRUG	TERMINATED	2016-09-01	barriers to accrual: delay until surgery and additional pre-operative visits	RECRUITMENT	7
NCT01142323	https://www.clinicaltrials.gov/ct2/show/NCT01142323	Pilot Study of Fenofibrate for PSC	University of Miami	UNIVERSITY	TREATMENT	INTERVENTIONAL	2010-10-01	PHASE_1	DRUG	TERMINATED	2012-12-01		OTHER	8
NCT01122719	https://www.clinicaltrials.gov/ct2/show/NCT01122719	Brazilian and Italian Evaluation of Safety Using Tacrolimus-eluting Stent With Short-term Dual Antiplatelet Regimen	CID - Carbostent & Implantable Devices	INDUSTRY	TREATMENT	INTERVENTIONAL	2010-10-01	NOT_APPLICABLE	DEVICE	TERMINATED	2013-03-01	slow inclusion, due to difficulties in obtaining the patients consent for the 2 months invasive follow-up, as required by protocol design.	RECRUITMENT	16
NCT01120275	https://www.clinicaltrials.gov/ct2/show/NCT01120275	Gamma-Secretase/Notch Signalling Pathway Inhibitor RO4929097 in Treating Patients With Stage IV Melanoma	National Cancer Institute (NCI)	GOVERNMENT	TREATMENT	INTERVENTIONAL	2010-10-01	PHASE_2	OTHER,DRUG	TERMINATED	2015-08-01	Administratively complete.	OTHER	36
NCT01111292	https://www.clinicaltrials.gov/ct2/show/NCT01111292	Inositol in Preventing Colorectal Cancer in Patients With Colitis-Associated Dysplasia	National Cancer Institute (NCI)	GOVERNMENT	PREVENTION	INTERVENTIONAL	2010-10-01	PHASE_1	DRUG,OTHER	TERMINATED	2014-09-01	The study was closed prematurely due to poor accrual.	RECRUITMENT	5
NCT01108627	https://www.clinicaltrials.gov/ct2/show/NCT01108627	Effect of Gly16Arg Polymorphism in ADRB2 Gene on Asthma Control in Children Receiving Long Acting Beta Agonists	Nemours Childrens Clinic	RESEARCH_HOSPITAL	TREATMENT	INTERVENTIONAL	2010-10-01	PHASE_4	DRUG	TERMINATED	2011-12-01		OTHER	4
NCT01103063	https://www.clinicaltrials.gov/ct2/show/NCT01103063	Evaluate Azithromycin Plus Chloroquine And Sulfadoxine Plus Pyrimethamine Combinations For Intermittent Preventive Treatment Of Falciparum Malaria Infection In Pregnant Women In Africa	Pfizer	INDUSTRY	PREVENTION	INTERVENTIONAL	2010-10-01	PHASE_3	DRUG	TERMINATED	2013-11-01	See termination reason in detailed description.	OTHER	2891
NCT01092832	https://www.clinicaltrials.gov/ct2/show/NCT01092832	A Study Of The Safety, Tolerability And Effective Of Voriconazole For The Treatment Of Serious Candida Infection And Candida Infection Of The Throat In Pediatric Patients	Pfizer	INDUSTRY	TREATMENT	INTERVENTIONAL	2010-10-01	PHASE_3	DRUG	TERMINATED	2013-06-01	This protocol terminated prematurely on July 8, 2013 due to slow enrollment, not because of any safety issues or concerns.	RECRUITMENT	23
NCT01069965	https://www.clinicaltrials.gov/ct2/show/NCT01069965	Safety and Efficacy of BGP-15 in Patients With Type 2 Diabetes Mellitus	N-Gene Research Laboratories, Inc.	INDUSTRY	TREATMENT	INTERVENTIONAL	2010-10-01	PHASE_2	DRUG	TERMINATED	2011-10-01	Funding support withdrawn.	FINANCIAL	196
NCT01066468	https://www.clinicaltrials.gov/ct2/show/NCT01066468	Glivec/Gleevec Pediatric (Age 1 to Less Than 4) PK Study in CML, Ph+ ALL Patients and Other Glivec/Gleevec® Indicated Hematological Disorders.	Novartis Pharmaceuticals	INDUSTRY	OTHER	INTERVENTIONAL	2010-10-01	PHASE_1	DRUG	TERMINATED	0001-01-01		OTHER	3
NCT01026051	https://www.clinicaltrials.gov/ct2/show/NCT01026051	Safety, Immune and Tumor Response to a Multi-component Immune Based Therapy (MKC1106-MT) for Patients With Melanoma	Mannkind Corporation	INDUSTRY	TREATMENT	INTERVENTIONAL	2010-10-01	PHASE_2	OTHER	TERMINATED	2012-07-01	Financial/Business Reasons	BUSINESS,FINANCIAL	5
NCT01013961	https://www.clinicaltrials.gov/ct2/show/NCT01013961	Rituximab and Alemtuzumab in Treating Older Patients With Progressive Chronic Lymphocytic Leukemia	ECOG-ACRIN Cancer Research Group	NETWORK	TREATMENT	INTERVENTIONAL	2010-10-01	PHASE_2	OTHER	TERMINATED	2015-04-14	Slow accrual	RECRUITMENT	31
NCT01005095	https://www.clinicaltrials.gov/ct2/show/NCT01005095	The Effects of Interferon Beta Combined With Vitamin D on Relapsing Remitting Multiple Sclerosis Patients	Carmel Medical Center	RESEARCH_HOSPITAL	TREATMENT	INTERVENTIONAL	2010-10-01	PHASE_4	OTHER	TERMINATED	2012-04-01	Interim analysis showed that the odds for proving primary hypothesis are low.	FUTILITY	45
NCT01001312	https://www.clinicaltrials.gov/ct2/show/NCT01001312	Safety and Efficacy of Direct Blood Volume Measurement in the Treatment of Heart Failure	NYU Langone Health	OTHER	TREATMENT	INTERVENTIONAL	2010-10-01	PHASE_4	OTHER	TERMINATED	2013-06-01	Poor enrollment	RECRUITMENT	22
NCT00988442	https://www.clinicaltrials.gov/ct2/show/NCT00988442	Telephone Support to Improve Adherence to Anti-HIV Medications	AIDS Clinical Trials Group	NETWORK	SUPPORTIVE_CARE	INTERVENTIONAL	2010-10-01	PHASE_2	OTHER	TERMINATED	2013-02-01	This study was closed to recruitment and follow-up early due to low recruitment.	RECRUITMENT	59
NCT00914394	https://www.clinicaltrials.gov/ct2/show/NCT00914394	Role of Nitric Oxide in Optic Nerve Head Blood Flow Regulation During Experimental Increase of Intraocular Pressure in Healthy Humans	Medical University of Vienna	RESEARCH_HOSPITAL	BASIC_SCIENCE	INTERVENTIONAL	2010-10-01	NOT_APPLICABLE	DRUG,DEVICE	TERMINATED	0001-01-01		OTHER	12
NCT00752934	https://www.clinicaltrials.gov/ct2/show/NCT00752934	Does Oral Baclofen Improve Care and Comfort in Spastic Children in Nursing Homes?	Shaare Zedek Medical Center	RESEARCH_HOSPITAL	SUPPORTIVE_CARE	INTERVENTIONAL	2010-10-01	PHASE_4	DRUG	TERMINATED	2015-06-01	Lack of funding	FINANCIAL	20
NCT01111565	https://www.clinicaltrials.gov/ct2/show/NCT01111565	Study to Evaluate the Efficacy, Safety and Tolerability of an Oral Aripiprazole/Escitalopram Combination Therapy in Participants With Major Depressive Disorder (MDD)	Otsuka Pharmaceutical Development & Commercialization, Inc.	INDUSTRY	TREATMENT	INTERVENTIONAL	2010-10-04	PHASE_3	DRUG	TERMINATED	2011-09-01	The study was terminated early due to Sponsor decision, closure of this combination therapy program is unrelated to any safety issues, no signals of concern.	BUSINESS	137
NCT01199731	https://www.clinicaltrials.gov/ct2/show/NCT01199731	Dose-finding Study of GSK2248761 in Antiretroviral Therapy-experienced Subjects With NNRTI-resistant HIV Infection	ViiV Healthcare	INDUSTRY	TREATMENT	INTERVENTIONAL	2010-10-05	PHASE_2	DRUG	TERMINATED	2011-07-19	The study was stopped due to safety concerns	OTHER	30
NCT01163786	https://www.clinicaltrials.gov/ct2/show/NCT01163786	A Proposal to Test the Efficacy and Tolerability of Bortezomib in Pulmonary Chronic GVHD	Northwestern University	UNIVERSITY	TREATMENT	INTERVENTIONAL	2010-10-07	PHASE_2	DRUG	TERMINATED	2015-09-09	Study was closed due to low accrual before the accrual goal was reached	RECRUITMENT	17
NCT01200589	https://www.clinicaltrials.gov/ct2/show/NCT01200589	Single Agent Ofatumumab Vs. Single Agent Rituximab in Indolent B-Cell Non Hodgkin Lymphoma Relapsed After Rituximab-Containing Therapy	Novartis Pharmaceuticals	INDUSTRY	TREATMENT	INTERVENTIONAL	2010-10-11	PHASE_3	OTHER	TERMINATED	2016-12-19	The study stopped due to futility.	FUTILITY	438
NCT01146561	https://www.clinicaltrials.gov/ct2/show/NCT01146561	Safety And Efficacy Of Tanezumab In Patients With Chronic Pancreatitis	Pfizer	INDUSTRY	TREATMENT	INTERVENTIONAL	2010-10-13	PHASE_2	OTHER	TERMINATED	2011-03-22	See termination reason in detailed description.	OTHER	2
NCT01235793	https://www.clinicaltrials.gov/ct2/show/NCT01235793	The Addition of Temozolomide to Conditioning for Autologous Transplantation in Relapsed & Refractory CNS Lymphoma	Cedars-Sinai Medical Center	RESEARCH_HOSPITAL	TREATMENT	INTERVENTIONAL	2010-10-14	PHASE_2	DRUG	TERMINATED	2018-04-18	The clinical trial was terminated due to poor enrollment	RECRUITMENT	11
NCT01196845	https://www.clinicaltrials.gov/ct2/show/NCT01196845	Inflammation and Oxidative Stress of Adipose Tissue in Sleep Apnea Syndrome	University Hospital, Grenoble	RESEARCH_HOSPITAL	BASIC_SCIENCE	INTERVENTIONAL	2010-10-16	NOT_APPLICABLE	DEVICE	TERMINATED	2017-02-16	Enrollment difficulty	RECRUITMENT	40
NCT01131325	https://www.clinicaltrials.gov/ct2/show/NCT01131325	Study of Nilotinib in Ph+ CML-CP Patients With Low Imatinib Trough Plasma Concentrations	Novartis Pharmaceuticals	INDUSTRY	TREATMENT	INTERVENTIONAL	2010-10-21	PHASE_4	DRUG	TERMINATED	2011-05-12		OTHER	3
NCT02983097	https://www.clinicaltrials.gov/ct2/show/NCT02983097	Therapy of Non-Hodgkin-Lymphoma by Combination of Lenalidomide + Rituximab, Dexa, High-dose ARA-C and CisP	Gesellschaft fur Medizinische Innovation - Hamatologie und Onkologie mbH	OTHER	TREATMENT	INTERVENTIONAL	2010-11-01	PHASE_1	DRUG,PROCEDURE	TERMINATED	2015-04-28	Phase II: no scientific interests are given anymore	OTHER	34
NCT02169375	https://www.clinicaltrials.gov/ct2/show/NCT02169375	Sensorimotor Based Brain Computer Interface	University of Michigan	UNIVERSITY	BASIC_SCIENCE	INTERVENTIONAL	2010-11-01	NOT_APPLICABLE	OTHER	TERMINATED	2011-06-01	Insufficient improvement in primary measures under either condition.	OTHER	6
NCT01989858	https://www.clinicaltrials.gov/ct2/show/NCT01989858	ITACA-S2 (Intergroup Trial in Adjuvant Chemotherapy for Adenocarcinoma of the Stomach)	Mario Negri Institute for Pharmacological Research	UNIVERSITY	TREATMENT	INTERVENTIONAL	2010-11-01	PHASE_3	OTHER	TERMINATED	2013-12-01	lack of clinical cases	OTHER	1180
NCT01964625	https://www.clinicaltrials.gov/ct2/show/NCT01964625	Positron Emission Tomography - Computed Tomography (PET-CT) Scanning in Chronic Graft Versus Host Disease (cGvHD)	University of Rochester	UNIVERSITY	DIAGNOSIS	INTERVENTIONAL	2010-11-01	NOT_APPLICABLE	OTHER	TERMINATED	2013-08-01	Terminated due to lack of enrollment	RECRUITMENT	1
NCT01831596	https://www.clinicaltrials.gov/ct2/show/NCT01831596	Evaluation of a Novel Post-Surgical Dressing	KCI USA, Inc.	INDUSTRY	TREATMENT	INTERVENTIONAL	2010-11-01	NOT_APPLICABLE	DEVICE	TERMINATED	2012-06-01	The study was terminated by Spiracur. Efforts were made to contact the PI/study team members, but were unsuccessful.	INVESTIGATOR	59
NCT01809912	https://www.clinicaltrials.gov/ct2/show/NCT01809912	Safety Study of MG1102 in Patients With Solid Tumors	Green Cross Corporation	INDUSTRY	TREATMENT	INTERVENTIONAL	2010-11-01	PHASE_1	DRUG	TERMINATED	2013-03-01		OTHER	16
NCT01629329	https://www.clinicaltrials.gov/ct2/show/NCT01629329	Prochlorperazine Versus Acetaminophen, Aspirin, and Caffeine for the Treatment of Acute Migraine	Albert Einstein Healthcare Network	OTHER	TREATMENT	INTERVENTIONAL	2010-11-01	PHASE_4	DRUG	TERMINATED	2014-07-01	no difference found between two groups in a preliminary analysis	OTHER	93
NCT01532453	https://www.clinicaltrials.gov/ct2/show/NCT01532453	Prevention of UV-induced Carcinogenic Skin Alterations in Immunosuppressed Solid Organ Transplanted Patients	Spirig Pharma Ltd.	INDUSTRY	PREVENTION	INTERVENTIONAL	2010-11-01	PHASE_3	DEVICE,OTHER	TERMINATED	2014-01-01	For futility reasons and potential "loss of chance" for MD 3511356 group	FUTILITY	244
NCT01517984	https://www.clinicaltrials.gov/ct2/show/NCT01517984	Immune Monitoring and CNI Withdrawal in Low Risk Recipients of Kidney Transplantation	National Institute of Allergy and Infectious Diseases (NIAID)	GOVERNMENT	TREATMENT	INTERVENTIONAL	2010-11-01	PHASE_2	DRUG	TERMINATED	2015-05-01	Absence of equipoise on the basis of predetermined stopping rules.	OTHER	52
NCT01481090	https://www.clinicaltrials.gov/ct2/show/NCT01481090	Electro-acupuncture and Assisted Reproductive Technology	National University of Health Sciences	GOVERNMENT	TREATMENT	INTERVENTIONAL	2010-11-01	NOT_APPLICABLE	PROCEDURE	TERMINATED	2012-03-01	IRB violations	OTHER	16
NCT01440452	https://www.clinicaltrials.gov/ct2/show/NCT01440452	CNS Growth Factors Release and Changes in the Inflammatory Environment in Response to Electrical Stimulation in Subjects With Inflammatory Myelopathies	Johns Hopkins University	UNIVERSITY	TREATMENT	INTERVENTIONAL	2010-11-01	NOT_APPLICABLE	OTHER,DEVICE,PROCEDURE	TERMINATED	2019-07-01		OTHER	25
NCT01415947	https://www.clinicaltrials.gov/ct2/show/NCT01415947	V-Chordal Adjustable System for Chordal Replacement in Mitral Valve Insufficiency Due to Leaflet Prolapse	Edwards Lifesciences	INDUSTRY	TREATMENT	INTERVENTIONAL	2010-11-01	PHASE_2	DEVICE	TERMINATED	2013-03-01	Company business decision	BUSINESS	5
NCT01415986	https://www.clinicaltrials.gov/ct2/show/NCT01415986	Interstitial Photodynamic Therapy (PDT) With Temoporfin for Advanced Head and Neck Cancers	University of Arkansas	UNIVERSITY	TREATMENT	INTERVENTIONAL	2010-11-01	PHASE_2	DEVICE,DRUG	TERMINATED	2012-03-01	The patient was "lost to follow-up" and the PI left the institution.	INVESTIGATOR	1
NCT01413750	https://www.clinicaltrials.gov/ct2/show/NCT01413750	Carboplatin and Paclitaxel With or Without Vorinostat in Treating Patients With Advanced Non-Small Cell Lung Cancer	National Cancer Institute (NCI)	GOVERNMENT	TREATMENT	INTERVENTIONAL	2010-11-01	PHASE_1	OTHER,DRUG	TERMINATED	2013-04-01	Slow Accrual	RECRUITMENT	23
NCT01385774	https://www.clinicaltrials.gov/ct2/show/NCT01385774	SUPER Study; SUPERvised Exercise or Angioplasty for Intermittent Claudication Due to an Iliac Artery Obstruction.	M.J.W. Koelemaij	OTHER	TREATMENT	INTERVENTIONAL	2010-11-01	NOT_APPLICABLE	OTHER,PROCEDURE	TERMINATED	2016-05-01	Study terminated after 240 patients because of slow accrual and lack of additional funding	RECRUITMENT,FINANCIAL	240
NCT01363154	https://www.clinicaltrials.gov/ct2/show/NCT01363154	Prevention of Photoparoxysmal Abnormalities by Mozart K448	Medical University of South Carolina	RESEARCH_HOSPITAL	PREVENTION	INTERVENTIONAL	2010-11-01	NOT_APPLICABLE	OTHER	TERMINATED	2013-02-01	terminated	OTHER	10
NCT01337635	https://www.clinicaltrials.gov/ct2/show/NCT01337635	Vitamin D Deficiency and Atopic Dermatitis	Medical College of Wisconsin	RESEARCH_HOSPITAL	TREATMENT	INTERVENTIONAL	2010-11-01	NOT_APPLICABLE	DRUG	TERMINATED	2013-04-01	Not meeting enrollment goals.	RECRUITMENT	7
NCT01328262	https://www.clinicaltrials.gov/ct2/show/NCT01328262	A Randomized Clinical Trial on Hemoglobin Dose and Patient Matching	Haukeland University Hospital	RESEARCH_HOSPITAL	SUPPORTIVE_CARE	INTERVENTIONAL	2010-11-01	NOT_APPLICABLE	OTHER	TERMINATED	2019-03-01	Few patients, time consuming to find suiting blood bags with the "right" weight.	OTHER	13
NCT01308216	https://www.clinicaltrials.gov/ct2/show/NCT01308216	Transcranial Laser Therapy in the Rehabilitation of Hemiplegic Patients From Ischemic Stroke	Hospital Universitario Ramon y Cajal	RESEARCH_HOSPITAL	TREATMENT	INTERVENTIONAL	2010-11-01	PHASE_1	PROCEDURE	TERMINATED	2011-12-01	Based in the negative of patients to shave de hair.	OTHER	25
NCT01302743	https://www.clinicaltrials.gov/ct2/show/NCT01302743	Cinnamon Bark, Water-Soluble Cinnamon Extract, and Metformin for Treatment of Type 2 DM.	Mike OCallaghan Military Hospital	GOVERNMENT	TREATMENT	INTERVENTIONAL	2010-11-01	NOT_APPLICABLE	DRUG,OTHER	TERMINATED	2016-12-01	lack of recruitment	RECRUITMENT	25
NCT01278862	https://www.clinicaltrials.gov/ct2/show/NCT01278862	Clinical Evaluation of Lava Digital Veneer System (DVS) Crowns	3M	INDUSTRY	TREATMENT	INTERVENTIONAL	2010-11-01	NOT_APPLICABLE	DEVICE	TERMINATED	2014-03-01	product no longer on market	OTHER	77
NCT01271868	https://www.clinicaltrials.gov/ct2/show/NCT01271868	Study of Recombinant Factor IX Product, IB1001, in Previously Treated Pediatric Subjects With Hemophilia B	Medexus Pharma, Inc.	INDUSTRY	TREATMENT	INTERVENTIONAL	2010-11-01	PHASE_3	OTHER	TERMINATED	2016-12-01		OTHER	9
NCT01270919	https://www.clinicaltrials.gov/ct2/show/NCT01270919	A Prospective, Post-market, Multi-center Feasibility Study of the BioDuct® Meniscal Repair Device	Stryker Orthopaedics	INDUSTRY	TREATMENT	INTERVENTIONAL	2010-11-01	NOT_APPLICABLE	DEVICE	TERMINATED	2011-05-01		OTHER	1
NCT01262690	https://www.clinicaltrials.gov/ct2/show/NCT01262690	A Study In Healthy Subjects Of Single Doses of PF-05230901 Injected Under The Skin	Pfizer	INDUSTRY	TREATMENT	INTERVENTIONAL	2010-11-01	PHASE_1	DRUG	TERMINATED	2011-09-01	The study was terminated on 21-Sept-2011 due to the emergent safety concern of sensory symptoms.	OTHER	44
NCT01262339	https://www.clinicaltrials.gov/ct2/show/NCT01262339	BTX-A Treatment for Palmar Hyperhidrosis	University of Wisconsin, Madison	UNIVERSITY	TREATMENT	INTERVENTIONAL	2010-11-01	PHASE_2	DRUG	TERMINATED	2012-11-01	low enrollment; principal investigator left sponsoring institution	RECRUITMENT,INVESTIGATOR	2
NCT01260467	https://www.clinicaltrials.gov/ct2/show/NCT01260467	Memantine for Recurrent Glioblastoma	University of Rochester	UNIVERSITY	TREATMENT	INTERVENTIONAL	2010-11-01	PHASE_2	DRUG	TERMINATED	2014-04-01		OTHER	4
NCT01260649	https://www.clinicaltrials.gov/ct2/show/NCT01260649	N-methyl-D-aspartate Antagonist (Ketamine) Augmentation of Electroconvulsive Treatment for Severe Major Depression	Massachusetts General Hospital	RESEARCH_HOSPITAL	TREATMENT	INTERVENTIONAL	2010-11-01	PHASE_4	OTHER,DRUG,PROCEDURE	TERMINATED	2012-11-01	lack of funding to cover staff salary (clinician and research coordinator)	FINANCIAL	17
NCT01257178	https://www.clinicaltrials.gov/ct2/show/NCT01257178	A Study to Evaluate the Pharmacokinetics of LY2624803 in Subjects With Hepatic Impairment	Eli Lilly and Company	INDUSTRY	BASIC_SCIENCE	INTERVENTIONAL	2010-11-01	PHASE_1	DRUG	TERMINATED	2010-11-01	Trial was Terminated prior to subjects receiving study drug; no trial results	OTHER	0
NCT01253798	https://www.clinicaltrials.gov/ct2/show/NCT01253798	Group Exercise After Hip Replacement Surgery	Norwegian University of Science and Technology	UNIVERSITY	TREATMENT	INTERVENTIONAL	2010-11-01	NOT_APPLICABLE	OTHER	TERMINATED	2012-01-01	recruitement unsuccessful	RECRUITMENT	19
NCT01251354	https://www.clinicaltrials.gov/ct2/show/NCT01251354	Study of BN83495 in Post-menopausal Women With Endometrial Cancer Post-chemotherapy	Ipsen	INDUSTRY	TREATMENT	INTERVENTIONAL	2010-11-01	PHASE_2	DRUG	TERMINATED	2011-07-01	The futility analysis of study NCT00910091 in patients with endometrial cancer shows that the primary endpoint will not be reached.	FUTILITY	6
NCT01251952	https://www.clinicaltrials.gov/ct2/show/NCT01251952	Dose Escalation Trial of Denileukin Diftitox (Ontak) Post Autologous Transplantation	Barbara Ann Karmanos Cancer Institute	UNIVERSITY	TREATMENT	INTERVENTIONAL	2010-11-01	PHASE_1	DRUG	TERMINATED	2013-05-01	Drug unavailable	OTHER	2
NCT01249157	https://www.clinicaltrials.gov/ct2/show/NCT01249157	Histologic Assessment of the Difference Between 18F-2-fluoro-2-deoxy_D-glucose Positron Emission Mammography(PEM) and Magnetic Resonance Imaging (MRI) of the Breast	Memorial Sloan Kettering Cancer Center	RESEARCH_HOSPITAL	DIAGNOSIS	INTERVENTIONAL	2010-11-01	NOT_APPLICABLE	DEVICE	TERMINATED	2012-08-01	Lack of accrual	RECRUITMENT	6
NCT01248455	https://www.clinicaltrials.gov/ct2/show/NCT01248455	A Phase II Trial of Anti-KIR in Smoldering Multiple Myeloma	National Cancer Institute (NCI)	GOVERNMENT	TREATMENT	INTERVENTIONAL	2010-11-01	PHASE_2	DRUG	TERMINATED	2015-04-01	Lack of patients meeting the defined primary obj. (50% decline in M-protein).	OTHER	9
NCT01247649	https://www.clinicaltrials.gov/ct2/show/NCT01247649	Assessing Continuous Non- Invasive Blood Glucose Sensor- Physical Logic AG	Rabin Medical Center	RESEARCH_HOSPITAL	DIAGNOSIS	INTERVENTIONAL	2010-11-01	NOT_APPLICABLE	DEVICE	TERMINATED	2011-02-01	sponsor decision	BUSINESS	4
NCT01246310	https://www.clinicaltrials.gov/ct2/show/NCT01246310	Myoinositol for the Treatment of Ovarian and Psychiatric Disorder in Polycystic Ovary Syndrome (PCOS) Patients	AGUNCO Obstetrics and Gynecology Centre	OTHER	TREATMENT	INTERVENTIONAL	2010-11-01	NOT_APPLICABLE	OTHER	TERMINATED	2022-02-01	The number of patients enrolled was insufficient to match the calculated sample size and to carry out statistical analyses	RECRUITMENT	24
NCT01246726	https://www.clinicaltrials.gov/ct2/show/NCT01246726	Multiple Oncological Serial Scans Study	University Hospitals Bristol and Weston NHS Foundation Trust	RESEARCH_HOSPITAL	OTHER	INTERVENTIONAL	2010-11-01	NOT_APPLICABLE	PROCEDURE	TERMINATED	2013-03-01	MRI scanner de-commissioned and there was no suitable alternative.	OTHER	9
NCT01245985	https://www.clinicaltrials.gov/ct2/show/NCT01245985	TPF Followed by Cetuximab and IMRT Plus Carbon Ion Boost for Locally Advanced Head and Neck Tumors	Heidelberg University	UNIVERSITY	TREATMENT	INTERVENTIONAL	2010-11-01	PHASE_2	OTHER	TERMINATED	2013-11-01	slow recruitment (only 8 patients recruited and treated until 12/2012)	RECRUITMENT	8
NCT01246011	https://www.clinicaltrials.gov/ct2/show/NCT01246011	Significance of Antibodies to Heparin/Platelet Factor 4 Complex in Vein Graft Patency and Potential Role of Argatroban for Prevention of Vein Graft Occlusion	Massachusetts General Hospital	RESEARCH_HOSPITAL	OTHER	INTERVENTIONAL	2010-11-01	PHASE_4	DRUG	TERMINATED	2011-07-01	Enrollment was too slow.	RECRUITMENT	9
NCT01245101	https://www.clinicaltrials.gov/ct2/show/NCT01245101	Addition of Raltegravir to Established Antiretroviral Suppressive Therapy	University of Miami	UNIVERSITY	TREATMENT	INTERVENTIONAL	2010-11-01	PHASE_4	DRUG	TERMINATED	2013-05-01	Poor enrollment.	RECRUITMENT	15
NCT01244620	https://www.clinicaltrials.gov/ct2/show/NCT01244620	A Pharmacokinetic Drug-Drug Interaction (DDI) Study Between Sitaxsentan And Sildenafil, And Between Sitaxsentan And Tadalafil After Multiple Doses	Pfizer	INDUSTRY	TREATMENT	INTERVENTIONAL	2010-11-01	PHASE_1	DRUG	TERMINATED	2010-12-01	Safety Issue: The trial was prematurely terminated on Dec 9, 2010, due to safety concerns, specifically new emerging evidence of hepatic injury.	OTHER	16
NCT01243918	https://www.clinicaltrials.gov/ct2/show/NCT01243918	Evaluation of Oxygen Therapy Delivery Systems in Hypoxemic Acute Respiratory Failure	Nantes University Hospital	RESEARCH_HOSPITAL	TREATMENT	INTERVENTIONAL	2010-11-01	NOT_APPLICABLE	OTHER	TERMINATED	2013-06-01	Difficulty of recruitment	RECRUITMENT	16
NCT01242111	https://www.clinicaltrials.gov/ct2/show/NCT01242111	A Study to Evaluate the Long-Term Efficacy and Safety of BMN 110 in Patients With Mucopolysaccharidosis IVA (Morquio A Syndrome)	BioMarin Pharmaceutical	INDUSTRY	TREATMENT	INTERVENTIONAL	2010-11-01	PHASE_1	DRUG	TERMINATED	2014-07-01		OTHER	20
NCT01241513	https://www.clinicaltrials.gov/ct2/show/NCT01241513	Induced Changes in Ventilatory Responsiveness and Altitude Exposure	United States Army Research Institute of Environmental Medicine	GOVERNMENT	BASIC_SCIENCE	INTERVENTIONAL	2010-11-01	PHASE_4	DRUG	TERMINATED	2013-02-28	Results of preliminary analyses showed no reason to continue the study	OTHER	21
NCT01240304	https://www.clinicaltrials.gov/ct2/show/NCT01240304	A Phase II Study to Assess the Efficacy and Safety of Preoperative Chemo With Radiation Therapy for Patients With Borderline Unresectable Adenocarcinoma of the Pancreas	University of Arkansas	UNIVERSITY	TREATMENT	INTERVENTIONAL	2010-11-01	PHASE_2	OTHER,PROCEDURE,DRUG	TERMINATED	2019-10-01	no subjects enrolled	RECRUITMENT	10
NCT01237678	https://www.clinicaltrials.gov/ct2/show/NCT01237678	A Study of IMGN901 for Patients With Advanced Solid Tumors and Extensive Stage Small Cell Lung Cancer	ImmunoGen, Inc.	INDUSTRY	TREATMENT	INTERVENTIONAL	2010-11-01	PHASE_1	DRUG	TERMINATED	2015-05-01	Study was stopped early due to lack of efficacy signal and safety concerns	FUTILITY	181
NCT01237613	https://www.clinicaltrials.gov/ct2/show/NCT01237613	Prospective Study on Artelon® Tissue Reinforcement in Repair of Chronic Ruptures and Re-ruptures of the Achilles Tendon	Orthopedic Foot and Ankle Center, Ohio	OTHER	TREATMENT	INTERVENTIONAL	2010-11-01	NOT_APPLICABLE	DEVICE	TERMINATED	2014-02-01	Sponsoring company declared bankrupty	FINANCIAL	4
NCT01238016	https://www.clinicaltrials.gov/ct2/show/NCT01238016	Evaluation of Hypo-Safe Hypoglycaemia Alarm Device - a Pilot Study	UNEEG Medical A/S	INDUSTRY	BASIC_SCIENCE	INTERVENTIONAL	2010-11-01	NOT_APPLICABLE	DEVICE	TERMINATED	2014-08-01	Replaced by new study	OTHER	16
NCT01236508	https://www.clinicaltrials.gov/ct2/show/NCT01236508	Relation of Carotid Artery Plaque Inflammation, Covert Stroke and White Matter Disease	Ottawa Heart Institute Research Corporation	UNIVERSITY	SCREENING	INTERVENTIONAL	2010-11-01	PHASE_4	OTHER	TERMINATED	2016-10-27	difficulties recruiting this population for study population	RECRUITMENT	-1
NCT01234519	https://www.clinicaltrials.gov/ct2/show/NCT01234519	A Phase I/II Trial of AEZS-108 in Urothelial Cancer Patients Who Failed Platinum-chemotherapy	AEterna Zentaris	INDUSTRY	TREATMENT	INTERVENTIONAL	2010-11-01	PHASE_1	DRUG	TERMINATED	2014-11-01	Poor recruitment	RECRUITMENT	12
NCT01231854	https://www.clinicaltrials.gov/ct2/show/NCT01231854	Ciclosporin Versus Alitretinoin for Severe Atopic Hand Dermatitis.	Technische Universität Dresden	UNIVERSITY	TREATMENT	INTERVENTIONAL	2010-11-01	PHASE_4	DRUG	TERMINATED	2013-03-01	delayed start of the trial, both treatment options already have market authorizations, study medication expired	OTHER	15
NCT01227941	https://www.clinicaltrials.gov/ct2/show/NCT01227941	MK-4827 in Combination With Pegylated Liposomal Doxorubicin in Participants With Advanced Solid Tumors and Ovarian Cancer (MK-4827-011)	Tesaro, Inc.	INDUSTRY	TREATMENT	INTERVENTIONAL	2010-11-01	PHASE_1	DRUG	TERMINATED	2011-09-01		OTHER	6
NCT01226901	https://www.clinicaltrials.gov/ct2/show/NCT01226901	A Phase I Study of MK-4827 for Treatment of Solid Tumors (MK-4827-005)	Merck Sharp & Dohme LLC	INDUSTRY	TREATMENT	INTERVENTIONAL	2010-11-01	PHASE_1	DRUG	TERMINATED	2011-11-01		OTHER	3
NCT01220258	https://www.clinicaltrials.gov/ct2/show/NCT01220258	A Four Week, Open-Label Study of Azithromycin Ophthalmic Solution, 1% (P08641)	Merck Sharp & Dohme LLC	INDUSTRY	TREATMENT	INTERVENTIONAL	2010-11-01	PHASE_2	DRUG	TERMINATED	2011-08-01		OTHER	29
NCT01219543	https://www.clinicaltrials.gov/ct2/show/NCT01219543	A Phase I Study of AZD1480 in Patients With Advanced Solid Malignancies and Advanced Hepatocellular Carcinoma in the Escalation Phase,Non-Small Cell Lung Cancer(NSCLC) and Non-smokers With Lung Metastasis and Gastric Cancer and Solid Tumour in the Expansion Phase.	AstraZeneca	INDUSTRY	TREATMENT	INTERVENTIONAL	2010-11-01	PHASE_1	DRUG	TERMINATED	2012-12-01	Compound development discontinued	OTHER	47
NCT01217814	https://www.clinicaltrials.gov/ct2/show/NCT01217814	Effect of SAR153191 (REGN88) With Methotrexate in Patients With Active Rheumatoid Arthritis Who Failed TNF-α Blockers	Sanofi	INDUSTRY	TREATMENT	INTERVENTIONAL	2010-11-01	PHASE_2	DRUG	TERMINATED	2011-09-01	Due to delay in the study and the impact on the development timelines, not due to any identified safety concerns	OTHER	16
NCT01213888	https://www.clinicaltrials.gov/ct2/show/NCT01213888	Trientine Hydrochloride for the Prevention of Macular Edema Associated With Pan-retinal Photocoagulation for Severe Non-proliferative and Proliferative Diabetic Retinopathy	University of British Columbia	UNIVERSITY	OTHER	INTERVENTIONAL	2010-11-01	NOT_APPLICABLE	DRUG	TERMINATED	2013-04-01	Low enrollment & superior treatments available for diabetic macular edema including anti-VEFG therapies such as bevacizumab and ranibizumab.	RECRUITMENT	3
NCT01210443	https://www.clinicaltrials.gov/ct2/show/NCT01210443	Long-Term Open-Label, Safety Study Of Sitaxentan Sodium In Japanese Pulmonary Arterial Hypertension Patients	Pfizer	INDUSTRY	TREATMENT	INTERVENTIONAL	2010-11-01	PHASE_3	DRUG	TERMINATED	2010-12-01	Safety Issue: The trial was prematurely terminated on Dec 9, 2010, due to safety concerns, specifically new emerging evidence of hepatic injury.	OTHER	2
NCT01208441	https://www.clinicaltrials.gov/ct2/show/NCT01208441	RO4929097 and Letrozole in Treating Post-Menopausal Women With Hormone Receptor-Positive Stage II or Stage III Breast Cancer	National Cancer Institute (NCI)	GOVERNMENT	TREATMENT	INTERVENTIONAL	2010-11-01	PHASE_1	DRUG,PROCEDURE,OTHER	TERMINATED	0001-01-01		OTHER	28
NCT01205334	https://www.clinicaltrials.gov/ct2/show/NCT01205334	Administration of CMV-Specific Cytotoxic T Cells in Patients With Glioblastoma Multiforme	Baylor College of Medicine	UNIVERSITY	TREATMENT	INTERVENTIONAL	2010-11-01	PHASE_1	OTHER	TERMINATED	2012-03-01	poor accrual	RECRUITMENT	2
NCT01201291	https://www.clinicaltrials.gov/ct2/show/NCT01201291	Impact of Inspired Oxygen Fraction on Outcome in Patients With Traumatic Brain Injury	Kuopio University Hospital	RESEARCH_HOSPITAL	TREATMENT	INTERVENTIONAL	2010-11-01	NOT_APPLICABLE	OTHER	TERMINATED	2018-08-01	Due to slow recruitment the study was terminated	RECRUITMENT	67
NCT01200992	https://www.clinicaltrials.gov/ct2/show/NCT01200992	Efficacy and Safety Evaluation of EN3348 (Mycobacterial Cell Wall-DNA Complex [MCC]) as Compared With Mitomycin C in the Intravesical Treatment of Subjects With BCG Recurrent/Refractory Non-muscle Invasive Bladder Cancer	Bioniche Life Sciences Inc.	INDUSTRY	TREATMENT	INTERVENTIONAL	2010-11-01	PHASE_3	OTHER	TERMINATED	2013-12-01	Lack of Recruitment	RECRUITMENT	84
NCT01190839	https://www.clinicaltrials.gov/ct2/show/NCT01190839	A Multicenter Trial Comparing REMICADE (Infliximab) and Placebo in the Prevention of Recurrence in Crohns Disease (CD) Patients Undergoing Surgical Resection Who Are at an Increased Risk of Recurrence	Janssen Biotech, Inc.	INDUSTRY	PREVENTION	INTERVENTIONAL	2010-11-01	PHASE_3	DRUG,OTHER	TERMINATED	2014-12-01	Study is terminated as per Sponsors Decision.	OTHER	297
NCT01185509	https://www.clinicaltrials.gov/ct2/show/NCT01185509	Trastuzumab and Vinorelbine in Advanced Breast Cancer	Dana-Farber Cancer Institute	UNIVERSITY	TREATMENT	INTERVENTIONAL	2010-11-01	PHASE_2	DRUG	TERMINATED	2018-01-01	Not enough confirmed responses to continue treatment.	OTHER	31
NCT01183923	https://www.clinicaltrials.gov/ct2/show/NCT01183923	Dietary Interventions in Asthma Treatment: Sprouts Study	Johns Hopkins University	UNIVERSITY	TREATMENT	INTERVENTIONAL	2010-11-01	NOT_APPLICABLE	OTHER	TERMINATED	2012-02-06		OTHER	1
NCT01171690	https://www.clinicaltrials.gov/ct2/show/NCT01171690	Teriparatide for Postsurgical Hypoparathyroidism	Mayo Clinic	RESEARCH_HOSPITAL	TREATMENT	INTERVENTIONAL	2010-11-01	PHASE_2	DRUG	TERMINATED	2013-12-01	Funding problems	FINANCIAL	5
NCT01167088	https://www.clinicaltrials.gov/ct2/show/NCT01167088	A Study to Compare MitoQ and Placebo to Treat Non-alcoholic Fatty Liver Disease (NAFLD)	Antipodean Pharmaceuticals, Inc.	INDUSTRY	TREATMENT	INTERVENTIONAL	2010-11-01	PHASE_2	DRUG	TERMINATED	2011-07-01	This study has been terminated due to poor participant recruitment	RECRUITMENT	-1
NCT01138748	https://www.clinicaltrials.gov/ct2/show/NCT01138748	Prediction of the Effectiveness of Hypofractionated Radiation Therapy in Early Stage Lung Cancer by Bio-imaging and Biomarkers	University Hospital, Ghent	RESEARCH_HOSPITAL	TREATMENT	INTERVENTIONAL	2010-11-01	PHASE_2	OTHER	TERMINATED	2012-10-01		OTHER	5
NCT01138540	https://www.clinicaltrials.gov/ct2/show/NCT01138540	The Gravity-VAP (Ventilator-Associated Pneumonia) Trial	Policlinico Hospital	RESEARCH_HOSPITAL	PREVENTION	INTERVENTIONAL	2010-11-01	PHASE_3	OTHER	TERMINATED	2015-04-01	Steering Committee accepted DSMB advise to terminate the study after review of data analysis at second interim analysis	FUTILITY	-1
NCT01136915	https://www.clinicaltrials.gov/ct2/show/NCT01136915	Kidney Damage In Patients With Severe Fall In eGFR	Bracco Diagnostics, Inc	INDUSTRY	DIAGNOSIS	INTERVENTIONAL	2010-11-01	PHASE_4	DRUG	TERMINATED	2012-11-01	slow enrollment	RECRUITMENT	15
NCT01132404	https://www.clinicaltrials.gov/ct2/show/NCT01132404	Study in Men With Prostate Cancer to Assess the Safety, Pharmacokinetics and Testosterone-Lowering Efficacy of TAK-448	Millennium Pharmaceuticals, Inc.	INDUSTRY	TREATMENT	INTERVENTIONAL	2010-11-01	PHASE_1	DRUG	TERMINATED	2011-12-01	Developing new formulation of study drug. New study to open next year under a new protocol.	OTHER	9
NCT01129960	https://www.clinicaltrials.gov/ct2/show/NCT01129960	Eslicarbazepine Acetate as Therapy in Diabetic Neuropathic Pain	Bial - Portela C S.A.	INDUSTRY	TREATMENT	INTERVENTIONAL	2010-11-01	PHASE_3	DRUG	TERMINATED	2012-04-01		OTHER	332
NCT01099592	https://www.clinicaltrials.gov/ct2/show/NCT01099592	Antidepressants to Promote Recovery of Cardiac Patients Suffering From Depression	Centre hospitalier de lUniversité de Montréal (CHUM)	RESEARCH_HOSPITAL	TREATMENT	INTERVENTIONAL	2010-11-01	PHASE_4	DRUG	TERMINATED	2011-04-01	inability to recruit	RECRUITMENT	7
NCT01094613	https://www.clinicaltrials.gov/ct2/show/NCT01094613	Multicenter Clinical Efficacy and Safety Study of Delayed Release 6MP in Crohns Disease	Teva GTC	INDUSTRY	TREATMENT	INTERVENTIONAL	2010-11-01	PHASE_1	DRUG	TERMINATED	2012-12-01	Sponsor withdrew support of study due to reorganization and project prioritization	OTHER	70
NCT01082731	https://www.clinicaltrials.gov/ct2/show/NCT01082731	Efficacy of Artemisinin Combination Therapies for the Treatment of Uncomplicated P. Falciparum in Pregnancy in Brazil	Centers for Disease Control and Prevention	GOVERNMENT	TREATMENT	INTERVENTIONAL	2010-11-01	PHASE_4	DRUG	TERMINATED	2012-01-01	Extremely slow enrollment	RECRUITMENT	6
NCT01065051	https://www.clinicaltrials.gov/ct2/show/NCT01065051	Hemodynamic and Echocardiographic Assessment of Riociguat Effects on Myocardial Wall Contractility and Relaxation Kinetics	Bayer	INDUSTRY	TREATMENT	INTERVENTIONAL	2010-11-01	PHASE_2	DRUG	TERMINATED	2011-01-01		OTHER	1
NCT01059149	https://www.clinicaltrials.gov/ct2/show/NCT01059149	Safety and Long-term Effectiveness of High Frequency Repetitive Transcranial Magnetic Stimulation of Stroke (RAICup)	Assistance Publique - Hôpitaux de Paris	RESEARCH_HOSPITAL	TREATMENT	INTERVENTIONAL	2010-11-01	PHASE_2	DEVICE	TERMINATED	2011-12-01	sponsor decision	BUSINESS	2
NCT01053546	https://www.clinicaltrials.gov/ct2/show/NCT01053546	Effects of Swallowing Exercises on Patients Undergoing Radiation Treatment for Head and Neck Cancer	Wake Forest University Health Sciences	UNIVERSITY	SUPPORTIVE_CARE	INTERVENTIONAL	2010-11-01	NOT_APPLICABLE	OTHER,PROCEDURE	TERMINATED	2012-03-01	slow accrual	RECRUITMENT	14
NCT01016067	https://www.clinicaltrials.gov/ct2/show/NCT01016067	Tibial Delayed Healing Pivotal Clinical Trial	Medtronic Spinal and Biologics	INDUSTRY	TREATMENT	INTERVENTIONAL	2010-11-01	PHASE_3	DEVICE,PROCEDURE	TERMINATED	2013-12-01	Difficulty in patient recruitment	RECRUITMENT	23
NCT00982995	https://www.clinicaltrials.gov/ct2/show/NCT00982995	Palonosetron for the Treatment of Nausea and Vomiting in Terminally Ill Patients	University of Michigan Rogel Cancer Center	RESEARCH_HOSPITAL	PREVENTION	INTERVENTIONAL	2010-11-01	PHASE_2	DRUG	TERMINATED	2013-05-01	site terminated due to lack of enrollment	RECRUITMENT	3
NCT00826748	https://www.clinicaltrials.gov/ct2/show/NCT00826748	Effect of Inhaled Steroids on Gene Expression in the Lungs - 2	Weill Medical College of Cornell University	RESEARCH_HOSPITAL	OTHER	INTERVENTIONAL	2010-11-01	PHASE_4	DRUG	TERMINATED	2014-12-01	Funding	FINANCIAL	24
NCT01376310	https://www.clinicaltrials.gov/ct2/show/NCT01376310	GSK1120212 Rollover Study	Novartis Pharmaceuticals	INDUSTRY	TREATMENT	INTERVENTIONAL	2010-11-02	PHASE_2	DRUG	TERMINATED	2018-01-18	Company Decision	OTHER	159
NCT01239160	https://www.clinicaltrials.gov/ct2/show/NCT01239160	Two Pneumatic Compression Devices in the Treatment of Lower Extremity Lymphedema	Tactile Medical	INDUSTRY	TREATMENT	INTERVENTIONAL	2010-11-02	NOT_APPLICABLE	DEVICE	TERMINATED	2012-06-27	Futility and underpowering of endpoint data	FUTILITY	238
NCT01243541	https://www.clinicaltrials.gov/ct2/show/NCT01243541	Cryotherapy in Preventing Peripheral Neuropathy and Nail Toxicity in Patients With Breast Cancer Who Are Receiving Paclitaxel	Northwestern University	UNIVERSITY	SUPPORTIVE_CARE	INTERVENTIONAL	2010-11-03	NOT_APPLICABLE	OTHER,PROCEDURE	TERMINATED	2014-04-04	PI decision due to low accrual and lack of funding	RECRUITMENT,FINANCIAL,INVESTIGATOR	33
NCT01150890	https://www.clinicaltrials.gov/ct2/show/NCT01150890	Brodalumab (AMG 827) in Adults With Moderate to Severe Crohns Disease	Amgen	INDUSTRY	TREATMENT	INTERVENTIONAL	2010-11-09	PHASE_2	DRUG,OTHER	TERMINATED	2011-10-15	The study was terminated early based on an imbalance in worsening Crohns disease in active treatment groups	OTHER	130
NCT01239368	https://www.clinicaltrials.gov/ct2/show/NCT01239368	Th1/Tc1 Immunotherapy Following Stem Cell Transplantation in Multiple Myeloma	National Cancer Institute (NCI)	GOVERNMENT	TREATMENT	INTERVENTIONAL	2010-11-10	PHASE_1	PROCEDURE,OTHER	TERMINATED	2017-08-16	Terminated due to insufficient accrual.	RECRUITMENT	34
NCT01218867	https://www.clinicaltrials.gov/ct2/show/NCT01218867	CAR T Cell Receptor Immunotherapy Targeting VEGFR2 for Patients With Metastatic Cancer	National Cancer Institute (NCI)	GOVERNMENT	TREATMENT	INTERVENTIONAL	2010-11-10	PHASE_1	OTHER,DRUG	TERMINATED	2015-12-15	No objective responses were observed.	OTHER	24
NCT01205555	https://www.clinicaltrials.gov/ct2/show/NCT01205555	Combining LHu With Ultrasound Monitoring in IUI	Clinique Ovo	INDUSTRY	OTHER	INTERVENTIONAL	2010-11-15	NOT_APPLICABLE	DEVICE	TERMINATED	2016-08-18	sufficient participants for analysis	OTHER	367
NCT01231555	https://www.clinicaltrials.gov/ct2/show/NCT01231555	Dose-finding Study of GSK2248761 in Antiretroviral Therapy-Naive Subjects (SIGNET)	ViiV Healthcare	INDUSTRY	TREATMENT	INTERVENTIONAL	2010-11-18	PHASE_2	DRUG	TERMINATED	2011-07-04		OTHER	23
NCT01215227	https://www.clinicaltrials.gov/ct2/show/NCT01215227	An Active-Controlled Extension Study to NCT01155466 [P04938] and NCT01227265 [P07037] (P06153)	Merck Sharp & Dohme LLC	INDUSTRY	TREATMENT	INTERVENTIONAL	2010-11-18	PHASE_3	DRUG	TERMINATED	2013-07-16		OTHER	839
NCT01123707	https://www.clinicaltrials.gov/ct2/show/NCT01123707	To Assess the Safety and Tolerability of an Oral Aripiprazole/Escitalopram Combination Therapy in Participants With Major Depressive Disorder (MDD)	Otsuka Pharmaceutical Development & Commercialization, Inc.	INDUSTRY	TREATMENT	INTERVENTIONAL	2010-11-18	PHASE_3	DRUG	TERMINATED	2011-09-27	The study was terminated early due to Sponsor decision; no safety issues.	BUSINESS	173
NCT01255163	https://www.clinicaltrials.gov/ct2/show/NCT01255163	A Pilot Clinical Trial of Exendin-4 in Alzheimers Disease	National Institute on Aging (NIA)	GOVERNMENT	TREATMENT	INTERVENTIONAL	2010-11-21	PHASE_2	DRUG	TERMINATED	2016-11-18	AstraZeneca withdrew support for the study.	OTHER	57
NCT01243762	https://www.clinicaltrials.gov/ct2/show/NCT01243762	A Study of Dalotuzumab + MK-2206, Dalotuzumab + MK-0752, and Dalotuzumab + Ridaforolimus Combination Therapies in Participants With Advanced Cancer (MK-0646-027)	Merck Sharp & Dohme LLC	INDUSTRY	TREATMENT	INTERVENTIONAL	2010-11-22	PHASE_1	DRUG	TERMINATED	2013-03-25	The study was terminated for business reasons and not due to any safety or efficacy concerns related to dalotuzumab.	BUSINESS	47
NCT01222078	https://www.clinicaltrials.gov/ct2/show/NCT01222078	Investigating Re-Dosing With Otelixizumab in Adults With Newly-Diagnosed Type 1 Diabetes Mellitus	GlaxoSmithKline	INDUSTRY	TREATMENT	INTERVENTIONAL	2010-11-22	PHASE_2	OTHER	TERMINATED	2011-05-19	A Phase 3 study recently reported and demonstrated that the dose of otelixizumab in OTX113390 is not effective.	OTHER	1
NCT01238679	https://www.clinicaltrials.gov/ct2/show/NCT01238679	Study to Evaluate the Safety, Tolerability and Pharmacokinetics of PF-04958242 in Healthy Adult Volunteers	Biogen	INDUSTRY	TREATMENT	INTERVENTIONAL	2010-11-24	PHASE_1	DRUG	TERMINATED	2011-05-03	See termination reason in detailed description.	OTHER	20
NCT00816582	https://www.clinicaltrials.gov/ct2/show/NCT00816582	PET/CT Guided Fulvestrant Therapy for Patients With Recurrent or Metastatic Breast Cancer	British Columbia Cancer Agency	OTHER	OTHER	INTERVENTIONAL	2010-11-30	NOT_APPLICABLE	PROCEDURE	TERMINATED	2018-07-01	Slow accrual	RECRUITMENT	17
NCT03262571	https://www.clinicaltrials.gov/ct2/show/NCT03262571	Usefulness of Lung Ultrasound in Ambulatory Management of Patients With Chronic Heart Failure	IRCCS San Raffaele	OTHER	TREATMENT	INTERVENTIONAL	2010-12-01	PHASE_3	OTHER	TERMINATED	2016-03-01	Because at the interim analysis the pre-specified stopping boundary for an overwhelming benefit had been crossed.	FUTILITY	244
NCT02149017	https://www.clinicaltrials.gov/ct2/show/NCT02149017	Phase 1 and Phase 2 Clinical Trials of SNUBH-NM-333(18F)	Seoul National University Hospital	GOVERNMENT	DIAGNOSIS	INTERVENTIONAL	2010-12-01	PHASE_1	OTHER	TERMINATED	2012-12-01	SNUH-NM-333 ligand effect was judged to be insufficient.	OTHER	30
NCT01911403	https://www.clinicaltrials.gov/ct2/show/NCT01911403	AGIR Study: Angio-Seal in Interventional Radiology	Abbott Medical Devices	INDUSTRY	TREATMENT	INTERVENTIONAL	2010-12-01	NOT_APPLICABLE	PROCEDURE,DEVICE	TERMINATED	2014-09-01	Low enrollment rate.	RECRUITMENT	123
NCT01641848	https://www.clinicaltrials.gov/ct2/show/NCT01641848	INBONE™ Total Ankle Prosthesis With Long Talar Stem	Stryker Trauma GmbH	INDUSTRY	TREATMENT	INTERVENTIONAL	2010-12-01	NOT_APPLICABLE	DEVICE	TERMINATED	2012-12-01	Lack of patient enrollment	RECRUITMENT	1
NCT01512381	https://www.clinicaltrials.gov/ct2/show/NCT01512381	Atrioventricular Node Ablation in Patients With Atrial Fibrillation and Moderate Chronic Heart Failure	Federal State Budgetary Institution, V. A. Almazov Federal North-West Medical Research Centre, of the Ministry of Health	GOVERNMENT	TREATMENT	INTERVENTIONAL	2010-12-01	PHASE_4	DEVICE	TERMINATED	2017-12-01	Absence of patients for recruitment	RECRUITMENT	11
NCT01465464	https://www.clinicaltrials.gov/ct2/show/NCT01465464	Orantinib In Combination With Transcatheter Arterial Chemoembolization In Patients With Unresectable Hepatocellular Carcinoma	Taiho Pharmaceutical Co., Ltd.	INDUSTRY	TREATMENT	INTERVENTIONAL	2010-12-01	PHASE_3	DRUG	TERMINATED	2014-11-01		OTHER	888
NCT01436123	https://www.clinicaltrials.gov/ct2/show/NCT01436123	Plasmonic Photothermal and Stem Cell Therapy of Atherosclerosis Versus Stenting	Ural State Medical University	RESEARCH_HOSPITAL	TREATMENT	INTERVENTIONAL	2010-12-01	PHASE_1	OTHER,DEVICE	TERMINATED	2012-10-01	The study was terminated under the political pressure of the Federal Security Service of the Russian Federation (FSB) and the Russian Society of Cardiology	OTHER	62
NCT01406795	https://www.clinicaltrials.gov/ct2/show/NCT01406795	The GORE Viabahn Endoprosthesis for the Treatment of Venous Occlusions and Stenoses	Stanford University	UNIVERSITY	TREATMENT	INTERVENTIONAL	2010-12-01	NOT_APPLICABLE	DEVICE	TERMINATED	2014-12-01	Poor enrollment and advances in venoplasty only techniques of the femoral vein	RECRUITMENT	1
NCT01404065	https://www.clinicaltrials.gov/ct2/show/NCT01404065	Effects of Transcranial Direct Current Stimulation (tDCS) and Visual Illusion on Chronic Pain Due to Spinal Cord Injury	Spaulding Rehabilitation Hospital	RESEARCH_HOSPITAL	TREATMENT	INTERVENTIONAL	2010-12-01	NOT_APPLICABLE	PROCEDURE	TERMINATED	2014-08-01	Recruitment difficulties and stopped funding	RECRUITMENT,FINANCIAL	23
NCT01400958	https://www.clinicaltrials.gov/ct2/show/NCT01400958	Nuvigil or Placebo in Newly Diagnosed Malignant Glioma	H. Lee Moffitt Cancer Center and Research Institute	RESEARCH_HOSPITAL	SUPPORTIVE_CARE	INTERVENTIONAL	2010-12-01	PHASE_2	DRUG	TERMINATED	2013-09-01	Slow Accrual, Initiating Principal Investigator (PI) left Moffitt	RECRUITMENT,INVESTIGATOR	6
NCT01398852	https://www.clinicaltrials.gov/ct2/show/NCT01398852	Safety and Effectiveness Study of the VEGA UV-A System for Cross-linking in Eyes With Keratoconus and Ectasia	Topcon Medical Systems, Inc.	INDUSTRY	OTHER	INTERVENTIONAL	2010-12-01	PHASE_3	DRUG,DEVICE	TERMINATED	2012-07-01		OTHER	500
NCT01398839	https://www.clinicaltrials.gov/ct2/show/NCT01398839	Safety Study of the VEGA UV-A System to Treat Ectasia	Topcon Medical Systems, Inc.	INDUSTRY	TREATMENT	INTERVENTIONAL	2010-12-01	PHASE_3	DEVICE,DRUG	TERMINATED	2012-07-01		OTHER	103
NCT01375179	https://www.clinicaltrials.gov/ct2/show/NCT01375179	Efficacy & Safety in Moderately Active Refractory Ulcerative Colitis Patients	Novartis Pharmaceuticals	INDUSTRY	TREATMENT	INTERVENTIONAL	2010-12-01	PHASE_2	DRUG	TERMINATED	2012-05-01		OTHER	27
NCT01373918	https://www.clinicaltrials.gov/ct2/show/NCT01373918	Low Dose Fat for the Prevention of Liver Disease in Babies With Gastrointestinal Disorders	University of California, Los Angeles	UNIVERSITY	PREVENTION	INTERVENTIONAL	2010-12-01	PHASE_4	DRUG	TERMINATED	2014-07-01	The study was terminated due to slow enrollment.	RECRUITMENT	41
NCT01373528	https://www.clinicaltrials.gov/ct2/show/NCT01373528	Impact of Topical Sinonasal Budesonide Irrigation on Hypothalamic-Pituitary-Adrenal Axis Function	Ottawa Hospital Research Institute	RESEARCH_HOSPITAL	TREATMENT	INTERVENTIONAL	2010-12-01	NOT_APPLICABLE	DRUG	TERMINATED	2012-05-01		OTHER	2
NCT01343537	https://www.clinicaltrials.gov/ct2/show/NCT01343537	Continuous Neurophysiological Monitoring Detection of Cerebral Vasospasm in Aneurysmal Subarachnoid Hemorrhage Subjects	State University of New York - Upstate Medical University	RESEARCH_HOSPITAL	TREATMENT	INTERVENTIONAL	2010-12-01	PHASE_1	OTHER	TERMINATED	2014-03-01	Low enrollment	RECRUITMENT	2
NCT01332916	https://www.clinicaltrials.gov/ct2/show/NCT01332916	Impact of Cancer on Memory Functioning: Understanding Disorders Using Approaches in Neuropsychology and Neuroimaging	Centre Francois Baclesse	OTHER	OTHER	INTERVENTIONAL	2010-12-01	PHASE_2	PROCEDURE	TERMINATED	2014-04-01	lack of patient	OTHER	-1
NCT01329692	https://www.clinicaltrials.gov/ct2/show/NCT01329692	Early Intervention for Morbidly Obese Patients After Roux-en-Y Gastric Bypass (RYGB) Surgery	Duke University	UNIVERSITY	OTHER	INTERVENTIONAL	2010-12-01	NOT_APPLICABLE	OTHER	TERMINATED	2011-10-01	The PI has left Duke-the primary study site and the sponsor retreat the support	INVESTIGATOR	8
NCT01325805	https://www.clinicaltrials.gov/ct2/show/NCT01325805	Efficacy of a Structured Weight Loss Program in Overweight Women With a History of Recurrent Pregnancy Loss	Stanford University	UNIVERSITY	TREATMENT	INTERVENTIONAL	2010-12-01	NOT_APPLICABLE	OTHER	TERMINATED	2013-12-01	Difficult to recruit, very poor compliance with interventions	RECRUITMENT	7
NCT01318421	https://www.clinicaltrials.gov/ct2/show/NCT01318421	A Study of ELND002 in Patients With Relapsing Forms of Multiple Sclerosis	Elan Pharmaceuticals	INDUSTRY	TREATMENT	INTERVENTIONAL	2010-12-01	PHASE_1	DRUG	TERMINATED	0001-01-01		OTHER	12
NCT01311869	https://www.clinicaltrials.gov/ct2/show/NCT01311869	Green Tea Extract: a Non-Surgical Alternative for Treatment of Uterine Fibroids	Meharry Medical College	RESEARCH_HOSPITAL	HEALTH_SERVICES	INTERVENTIONAL	2010-12-01	PHASE_2	OTHER	TERMINATED	2011-09-01	IRB Decision	OTHER	43
NCT01286220	https://www.clinicaltrials.gov/ct2/show/NCT01286220	Dilute Bleach Baths in Pediatric Patients With Atopic Dermatitis	University of Texas Southwestern Medical Center	RESEARCH_HOSPITAL	TREATMENT	INTERVENTIONAL	2010-12-01	NOT_APPLICABLE	OTHER	TERMINATED	2017-08-01	the study was terminated due to participant drop out	OTHER	27
NCT01278615	https://www.clinicaltrials.gov/ct2/show/NCT01278615	Selumetinib in Treating Patients With Relapsed or Refractory Diffuse Large B-cell Lymphoma	National Cancer Institute (NCI)	GOVERNMENT	TREATMENT	INTERVENTIONAL	2010-12-01	PHASE_2	OTHER,DRUG	TERMINATED	2014-05-01	Closed Prematurely.	OTHER	16
NCT01277575	https://www.clinicaltrials.gov/ct2/show/NCT01277575	Non-invasive Repetitive Paraorbital Alternating Current Stimulation Therapy for Aphasia	University of Magdeburg	UNIVERSITY	TREATMENT	INTERVENTIONAL	2010-12-01	PHASE_3	DEVICE	TERMINATED	2013-12-01	recruitment efforts did not result in a sufficient number of patients	RECRUITMENT	-1
NCT01276054	https://www.clinicaltrials.gov/ct2/show/NCT01276054	Sentinel and/or Axillary Lymph Node Biopsy With or Without Axillary Reverse Mapping in Reducing Incidence and Severity of Arm Lymphedema in Stage 0-2 Patients.	University of Southern California	UNIVERSITY	SUPPORTIVE_CARE	INTERVENTIONAL	2010-12-01	PHASE_2	DRUG,PROCEDURE,OTHER	TERMINATED	2011-10-01	P.I. left	OTHER	4
NCT01274429	https://www.clinicaltrials.gov/ct2/show/NCT01274429	Peanut Oral Immunotherapy (OIT) - Initial Pilot Study in Adults	University of North Carolina, Chapel Hill	UNIVERSITY	TREATMENT	INTERVENTIONAL	2010-12-01	PHASE_1	DRUG	TERMINATED	2015-11-01	Lack of funding	FINANCIAL	5
NCT01274117	https://www.clinicaltrials.gov/ct2/show/NCT01274117	Trial Comparing One-stage With Two-stage Basilic Vein Transposition	University of Patras	UNIVERSITY	TREATMENT	INTERVENTIONAL	2010-12-01	NOT_APPLICABLE	PROCEDURE	TERMINATED	2014-05-01	PRIMARY EFFICACY OUTCOME MEASURE (MATURATION) WAS SIGNIFICANT, IN FAVOR OF THE TW0-STAGE PROCEDURE	OTHER	16
NCT01273181	https://www.clinicaltrials.gov/ct2/show/NCT01273181	MAGE-A3/12 Metastatic Cancer Treatment With Anti-MAGE-A3/12 TCR-Gene Engineered Lymphocytes	National Cancer Institute (NCI)	GOVERNMENT	TREATMENT	INTERVENTIONAL	2010-12-01	PHASE_1	DRUG,OTHER	TERMINATED	2012-12-01		OTHER	9
NCT01272141	https://www.clinicaltrials.gov/ct2/show/NCT01272141	A Study of Lapatinib in Combination With Everolimus in Patients With Advanced, Triple Negative Breast Cancer	Emory University	UNIVERSITY	TREATMENT	INTERVENTIONAL	2010-12-01	PHASE_2	DRUG	TERMINATED	2014-01-01	Slow accrual, Funding stopped	RECRUITMENT,FINANCIAL	5
NCT01269658	https://www.clinicaltrials.gov/ct2/show/NCT01269658	A Four Week Study of Azithromycin Ophthalmic Solution, 1% Versus Vehicle in Subjects With Blepharitis (P08636)	Merck Sharp & Dohme LLC	INDUSTRY	TREATMENT	INTERVENTIONAL	2010-12-01	PHASE_2	DRUG	TERMINATED	2011-06-01		OTHER	40
NCT01270633	https://www.clinicaltrials.gov/ct2/show/NCT01270633	A Study With Primatrix Dermal Repair Scaffold For The Treatment Of Diabetic Foot Ulcers	Integra LifeSciences Corporation	INDUSTRY	TREATMENT	INTERVENTIONAL	2010-12-01	NOT_APPLICABLE	DEVICE,OTHER	TERMINATED	2017-09-01	Business Decision	BUSINESS	30
NCT01268085	https://www.clinicaltrials.gov/ct2/show/NCT01268085	Radiation Safety Alert	Montefiore Medical Center	RESEARCH_HOSPITAL	OTHER	INTERVENTIONAL	2010-12-01	NOT_APPLICABLE	OTHER	TERMINATED	2011-09-01	Error in randomization resulted in early study termination.	OTHER	15969
NCT01268280	https://www.clinicaltrials.gov/ct2/show/NCT01268280	Pharmacodynamic Study of CK-2017357 in Patients With Generalized Myasthenia Gravis	Cytokinetics	INDUSTRY	TREATMENT	INTERVENTIONAL	2010-12-01	PHASE_2	DRUG	TERMINATED	2012-10-01	Closed after complete treatment of 32 patients after 21 months recruitment.	RECRUITMENT	32
NCT01267266	https://www.clinicaltrials.gov/ct2/show/NCT01267266	Saracatinib in Treating Patients With Prostate Cancer	National Cancer Institute (NCI)	GOVERNMENT	TREATMENT	INTERVENTIONAL	2010-12-01	PHASE_2	DRUG,OTHER	TERMINATED	2013-11-01	Per protocol, study was terminated due to low rate of randomized patients.	OTHER	31
NCT01267240	https://www.clinicaltrials.gov/ct2/show/NCT01267240	Capecitabine and Vorinostat in Treating Patients With Recurrent and/or Metastatic Head and Neck Cancer	National Cancer Institute (NCI)	GOVERNMENT	TREATMENT	INTERVENTIONAL	2010-12-01	PHASE_2	DRUG	TERMINATED	2016-10-01	Study treatment did not show clinical activity.	OTHER	25
NCT01266824	https://www.clinicaltrials.gov/ct2/show/NCT01266824	Proparacaine and Mydriatic Eye Drops	Childrens Hospital of Philadelphia	RESEARCH_HOSPITAL	SUPPORTIVE_CARE	INTERVENTIONAL	2010-12-01	NOT_APPLICABLE	DRUG	TERMINATED	2011-08-01	Recruitment for the study has been terminated due to poor enrollment	RECRUITMENT	5
NCT01266135	https://www.clinicaltrials.gov/ct2/show/NCT01266135	Safety and Efficacy of QAX576 in Patients With Idiopathic Pulmonary Fibrosis (IPF)	Novartis Pharmaceuticals	INDUSTRY	TREATMENT	INTERVENTIONAL	2010-12-01	PHASE_2	DRUG	TERMINATED	2013-04-01		OTHER	40
NCT01264835	https://www.clinicaltrials.gov/ct2/show/NCT01264835	Assessment of a Slotted Anoscope That Facilitates Hemorrhoidectomy	Ethicon Endo-Surgery	INDUSTRY	TREATMENT	INTERVENTIONAL	2010-12-01	NOT_APPLICABLE	DEVICE	TERMINATED	2011-06-01	Slow Enrollment	RECRUITMENT	2
NCT01264341	https://www.clinicaltrials.gov/ct2/show/NCT01264341	Efficacy and Safety of Bevacizumab/Temsirolimus Combination to Treat Advanced Renal Cell Carcinoma	Hellenic Cooperative Oncology Group	OTHER	TREATMENT	INTERVENTIONAL	2010-12-01	PHASE_2	DRUG	TERMINATED	2015-07-01	Based on the developments in the treatment of recurrent metastatic renal cancer, the study treatment is no longer considered to be the best treatment option	OTHER	39
NCT01262274	https://www.clinicaltrials.gov/ct2/show/NCT01262274	Randomized Phase II Trial of Anastrozole Plus Metronomic Tegafur-uracil as Neo-adjuvant Therapy in Postmenopausal Breast Cancer	Translational Research Center for Medical Innovation, Kobe, Hyogo, Japan	RESEARCH_HOSPITAL	TREATMENT	INTERVENTIONAL	2010-12-01	PHASE_2	DRUG	TERMINATED	2014-04-01	Due to an adverse event revelation.	OTHER	57
NCT01261299	https://www.clinicaltrials.gov/ct2/show/NCT01261299	Clinical Study of Microdosing Carboplatin in Lung or Bladder Cancer	University of California, Davis	UNIVERSITY	TREATMENT	INTERVENTIONAL	2010-12-01	PHASE_1	DRUG	TERMINATED	2016-11-01	Contract ended	OTHER	21
NCT01261403	https://www.clinicaltrials.gov/ct2/show/NCT01261403	Study of Human Placenta-derived Cells (PDA001) to Evaluate the Safety and Effectiveness for Patients With Active Rheumatoid Arthritis	Celularity Incorporated	INDUSTRY	TREATMENT	INTERVENTIONAL	2010-12-01	PHASE_2	DRUG,OTHER	TERMINATED	2013-09-01	Enrollment terminated pending additional Phase 1 data	RECRUITMENT	26
NCT01261650	https://www.clinicaltrials.gov/ct2/show/NCT01261650	Influence of Transcranial Direct Current Stimulation of the Primary Motor Cortex on Pain Sensation in Patients Suffering From Fibromyalgia Syndrome	Karl Landsteiner Institute of Remobilization and Functional Health	UNIVERSITY	TREATMENT	INTERVENTIONAL	2010-12-01	PHASE_4	DEVICE	TERMINATED	0001-01-01	There could not be enough patients recruited	RECRUITMENT	-1
NCT01260246	https://www.clinicaltrials.gov/ct2/show/NCT01260246	Sitagliptin for the Treatment of Non-alcoholic Steatohepatitis in Patients With Type 2 Diabetes	Lawson Health Research Institute	UNIVERSITY	TREATMENT	INTERVENTIONAL	2010-12-01	NOT_APPLICABLE	DRUG	TERMINATED	2015-04-01	Slow recruitment	RECRUITMENT	12
NCT01260714	https://www.clinicaltrials.gov/ct2/show/NCT01260714	Azacitidine, Mitoxantrone Hydrochloride, and Etoposide in Treating Older Patients With Poor-Prognosis Acute Myeloid Leukemia	National Cancer Institute (NCI)	GOVERNMENT	TREATMENT	INTERVENTIONAL	2010-12-01	PHASE_1	DRUG,OTHER	TERMINATED	2015-06-01	Inadequate accrual rate	RECRUITMENT	13
NCT01258868	https://www.clinicaltrials.gov/ct2/show/NCT01258868	Tumor Cell Vaccines With ISCOMATRIX Adjuvant and Celecoxib in Patients Undergoing Resection of Lung and Esophageal Cancers and Malignant Pleural Mesotheliomas	National Cancer Institute (NCI)	GOVERNMENT	TREATMENT	INTERVENTIONAL	2010-12-01	PHASE_1	OTHER,DRUG	TERMINATED	2016-06-13		OTHER	44
NCT01257542	https://www.clinicaltrials.gov/ct2/show/NCT01257542	Acute Cough Study In Children	Pfizer	INDUSTRY	TREATMENT	INTERVENTIONAL	2010-12-01	PHASE_4	DRUG	TERMINATED	2011-03-01	See termination reason in detailed description.	OTHER	140
NCT01254721	https://www.clinicaltrials.gov/ct2/show/NCT01254721	A Comparison of the Effectiveness of Seroquel XR and Seroquel XR Plus Lithium in Patients With Acute Bipolar Mania: An Open-label, Randomized, Parallel Groups, Rater-blinded, 4 Week, Multicenter, Comparative,Study	AstraZeneca	INDUSTRY	TREATMENT	INTERVENTIONAL	2010-12-01	PHASE_4	DRUG	TERMINATED	2012-10-01	Difficulty of recruitment.	RECRUITMENT	131
NCT01251965	https://www.clinicaltrials.gov/ct2/show/NCT01251965	Phase l/II Study of Ruxolitinib for Acute Leukemia	M.D. Anderson Cancer Center	RESEARCH_HOSPITAL	TREATMENT	INTERVENTIONAL	2010-12-01	PHASE_1	DRUG	TERMINATED	2012-07-01	Study was stopped by the principal investigator due to nonsatisfactory clinical benefit even in patients treated at the highest dose (200 mg ).	INVESTIGATOR	27
NCT01244269	https://www.clinicaltrials.gov/ct2/show/NCT01244269	The Effect of Methylphenidate on Non-motor Symptoms and Postural Control in Parkinsons Disease.	Laval University	UNIVERSITY	TREATMENT	INTERVENTIONAL	2010-12-01	PHASE_4	DRUG	TERMINATED	2011-06-01	Inadequate enrolment, protocol too challenging for participants, lack of observable benefit after analysis of 6 patients.	RECRUITMENT	6
NCT01241942	https://www.clinicaltrials.gov/ct2/show/NCT01241942	Phase 2 Study of Ex-vivo Perfusion and Ventilation of Lungs to Assess Transplant Suitability	University of North Carolina, Chapel Hill	UNIVERSITY	OTHER	INTERVENTIONAL	2010-12-01	NOT_APPLICABLE	DEVICE,OTHER	TERMINATED	2013-03-01	Funding exhausted.	FINANCIAL	11
NCT01240694	https://www.clinicaltrials.gov/ct2/show/NCT01240694	A Long-Term Study of the Safety and Tolerability of Repeated Administration of CEP-33457 in Patients With Systemic Lupus Erythematosus	Cephalon	INDUSTRY	TREATMENT	INTERVENTIONAL	2010-12-01	PHASE_3	DRUG	TERMINATED	2012-09-01	Business Decision; there were no safety issues	BUSINESS	136
NCT01240954	https://www.clinicaltrials.gov/ct2/show/NCT01240954	Comparison of Different Up-dosing Schedules With Osiris	ALK-Abelló A/S	INDUSTRY	TREATMENT	INTERVENTIONAL	2010-12-01	PHASE_2	DRUG	TERMINATED	0001-01-01	CA approval not obtained	OTHER	-1
NCT01239355	https://www.clinicaltrials.gov/ct2/show/NCT01239355	MK2206 in Treating Patients With Advanced Liver Cancer That Did Not Respond to Previous Therapy	National Cancer Institute (NCI)	GOVERNMENT	TREATMENT	INTERVENTIONAL	2010-12-01	PHASE_2	OTHER,DRUG	TERMINATED	2013-02-01	Early termination for discouraging results	OTHER	15
NCT01238991	https://www.clinicaltrials.gov/ct2/show/NCT01238991	Long Term Extension Study Evaluating Safety, Tolerability And Immunogenicity Of ACC-001 In Japanese Subjects With Mild To Moderate Alzheimers Disease	Pfizer	INDUSTRY	TREATMENT	INTERVENTIONAL	2010-12-01	PHASE_2	OTHER	TERMINATED	2013-12-01		OTHER	53
NCT01238133	https://www.clinicaltrials.gov/ct2/show/NCT01238133	Gamma-Secretase/Notch Signalling Pathway Inhibitor RO4929097, Paclitaxel, and Carboplatin Before Surgery in Treating Patients With Stage II or Stage III Triple-Negative Breast Cancer	National Cancer Institute (NCI)	GOVERNMENT	TREATMENT	INTERVENTIONAL	2010-12-01	PHASE_1	DRUG,OTHER,PROCEDURE	TERMINATED	2015-08-01		OTHER	14
NCT01236339	https://www.clinicaltrials.gov/ct2/show/NCT01236339	Early TIPS for Ascites Study	W.L.Gore & Associates	INDUSTRY	TREATMENT	INTERVENTIONAL	2010-12-01	NOT_APPLICABLE	PROCEDURE,DEVICE	TERMINATED	2013-03-01	Slow enrollment	RECRUITMENT	26
NCT01234805	https://www.clinicaltrials.gov/ct2/show/NCT01234805	Yoga Therapy in Treating Patients With Malignant Brain Tumors	Wake Forest University Health Sciences	UNIVERSITY	SUPPORTIVE_CARE	INTERVENTIONAL	2010-12-01	NOT_APPLICABLE	OTHER,PROCEDURE	TERMINATED	2012-09-01	Slow Accruals	RECRUITMENT	9
NCT01230684	https://www.clinicaltrials.gov/ct2/show/NCT01230684	Contrast Enhanced Ultrasound vs. Computed Tomographic Angiography in the Detection of Endoleaks Following AAA Repair	University of Michigan	UNIVERSITY	DIAGNOSIS	INTERVENTIONAL	2010-12-01	NOT_APPLICABLE	PROCEDURE	TERMINATED	2011-11-01	Due to low enrollment	RECRUITMENT	4
NCT01230827	https://www.clinicaltrials.gov/ct2/show/NCT01230827	A Study of the Safety and Efficacy of CNTO 148 (Golimumab) in Children With Juvenile Idiopathic Arthritis (JIA) and Multiple Joint Involvement Who Have Poor Response to Methotrexate (GO KIDS)	Janssen Research & Development, LLC	INDUSTRY	TREATMENT	INTERVENTIONAL	2010-12-01	PHASE_3	DRUG	TERMINATED	2014-05-01	Trial has failed to meet primary - and major secondary endpoints	OTHER	173
NCT01230216	https://www.clinicaltrials.gov/ct2/show/NCT01230216	Effect of Intensive Blood Pressure Control on Progression of Coronary Atherosclerosis: Randomized Evaluation by Intravascular Ultrasound	Takeshi Morimoto	OTHER	TREATMENT	INTERVENTIONAL	2010-12-01	PHASE_4	DRUG	TERMINATED	2015-04-01	Slow patients enrollment	RECRUITMENT	8
NCT01228266	https://www.clinicaltrials.gov/ct2/show/NCT01228266	Mesenchymal Stem Cell Transplantation in MS	Albert Saiz	OTHER	TREATMENT	INTERVENTIONAL	2010-12-01	PHASE_2	OTHER	TERMINATED	2013-12-01	Ended the recruitment in June 2012 for low enrollement accrual	RECRUITMENT	9
NCT01227018	https://www.clinicaltrials.gov/ct2/show/NCT01227018	PhII Study STA-9090 as Second or Third-Line Therapy for Metastatic Pancreas Cancer	Vanderbilt-Ingram Cancer Center	RESEARCH_HOSPITAL	TREATMENT	INTERVENTIONAL	2010-12-01	PHASE_2	OTHER,PROCEDURE,DRUG	TERMINATED	2013-05-01	interim analysis found the study drug to be ineffective	FUTILITY	15
NCT01226797	https://www.clinicaltrials.gov/ct2/show/NCT01226797	Safety And Efficacy Of Oral PF-4136309 In Patients With Chronic Hepatitis C Infection And Abnormal Liver Enzymes	Pfizer	INDUSTRY	TREATMENT	INTERVENTIONAL	2010-12-01	PHASE_2	DRUG	TERMINATED	2012-02-01	See termination reason in detailed description.	OTHER	24
NCT01226121	https://www.clinicaltrials.gov/ct2/show/NCT01226121	Safety and Efficacy of Delayed Manipulation After Xiaflex Treatment in Subjects With Dupuytrens Contracture	Indiana Hand to Shoulder Center	OTHER	TREATMENT	INTERVENTIONAL	2010-12-01	PHASE_4	OTHER	TERMINATED	2012-12-01	difficulty enrolling additional patients	RECRUITMENT	37
NCT01222572	https://www.clinicaltrials.gov/ct2/show/NCT01222572	Stereotactic Boost for Locally Advanced Non-Small Cell Lung Cancer	Dana-Farber Cancer Institute	UNIVERSITY	TREATMENT	INTERVENTIONAL	2010-12-01	PHASE_1	OTHER,DRUG	TERMINATED	2012-10-01	Slow accrual due to restrictive eligibility criteria	RECRUITMENT	1
NCT01218074	https://www.clinicaltrials.gov/ct2/show/NCT01218074	Platelets Antiaggregation Control Enhancement (PACE) Study	Cardiochirurgia E.H.	OTHER	PREVENTION	INTERVENTIONAL	2010-12-01	NOT_APPLICABLE	DEVICE	TERMINATED	2017-09-01		OTHER	200
NCT01215136	https://www.clinicaltrials.gov/ct2/show/NCT01215136	First-line Everolimus +/- Paclitaxel for Cisplatin-ineligible Patients With Advanced Urothelial Carcinoma	Matthew Galsky	OTHER	TREATMENT	INTERVENTIONAL	2010-12-01	PHASE_2	DRUG	TERMINATED	2018-04-24	Lack of Accrual	RECRUITMENT	36
NCT01212276	https://www.clinicaltrials.gov/ct2/show/NCT01212276	A Safety and MORAb-028 Dose Determination Study in Subjects With Metastatic Melanoma	Morphotek	INDUSTRY	TREATMENT	INTERVENTIONAL	2010-12-01	PHASE_1	DRUG	TERMINATED	2012-09-01	Sponsor terminated protocol	OTHER	18
NCT01208233	https://www.clinicaltrials.gov/ct2/show/NCT01208233	Study Evaluating The Safety And Efficacy Of PF-03049423 In Subjects With Ischemic Stroke	Pfizer	INDUSTRY	TREATMENT	INTERVENTIONAL	2010-12-01	PHASE_2	OTHER,DRUG	TERMINATED	2013-12-01	See termination reason in detailed description.	OTHER	181
NCT01200342	https://www.clinicaltrials.gov/ct2/show/NCT01200342	Genasense, Carboplatin, Paclitaxel (GCP) Combination in Uveal Melanoma	M.D. Anderson Cancer Center	RESEARCH_HOSPITAL	TREATMENT	INTERVENTIONAL	2010-12-01	PHASE_2	DRUG	TERMINATED	2013-09-01	Pharmaceutical company no longer manufacturing investigational product.	OTHER	7
NCT01199367	https://www.clinicaltrials.gov/ct2/show/NCT01199367	Safety, Tolerability, and Efficacy Study in Subjects With Advanced or Metastatic Breast Cancer	Kyowa Hakko Kirin Pharma, Inc.	INDUSTRY	TREATMENT	INTERVENTIONAL	2010-12-01	PHASE_1	DRUG	TERMINATED	2012-12-01	The results of the dose escalation phase did not identify a well-tolerated dose that would permit further study in Phase 2.	OTHER	11
NCT01198002	https://www.clinicaltrials.gov/ct2/show/NCT01198002	A Rheumatoid Arthritis Study in Participants on a Background Treatment of Methotrexate	Eli Lilly and Company	INDUSTRY	TREATMENT	INTERVENTIONAL	2010-12-01	PHASE_3	DRUG	TERMINATED	2014-01-01	Terminated not based on safety concerns, but due to insufficient efficacy.	OTHER	1041
NCT01195753	https://www.clinicaltrials.gov/ct2/show/NCT01195753	Human Heterologous Liver Cells for Infusion in Children With Urea Cycle Disorders	Cytonet GmbH & Co. KG	INDUSTRY	TREATMENT	INTERVENTIONAL	2010-12-01	PHASE_2	OTHER	TERMINATED	2015-12-01		OTHER	10
NCT01189240	https://www.clinicaltrials.gov/ct2/show/NCT01189240	RO4929097and Bevacizumab in Treating Patients With Progressive or Recurrent Malignant Glioma	National Cancer Institute (NCI)	GOVERNMENT	TREATMENT	INTERVENTIONAL	2010-12-01	PHASE_1	OTHER,DRUG	TERMINATED	2015-02-01	Company decided to stop development of drug - 7/31/12	OTHER	13
NCT01187446	https://www.clinicaltrials.gov/ct2/show/NCT01187446	Low-dose (12 Gy) TSEBT+Vorinostat Versus Low-dose TSEBT Monotherapy in Mycosis Fungoides	Stanford University	UNIVERSITY	TREATMENT	INTERVENTIONAL	2010-12-01	PHASE_1	OTHER,DRUG	TERMINATED	2014-02-01	Business decision by funding source	BUSINESS,FINANCIAL	28
NCT01176058	https://www.clinicaltrials.gov/ct2/show/NCT01176058	A Study Of The Efficacy And Safety Of Anidulafungin Vs. Fluconazole In The Treatment Of Patients With Candidemia And/Or Other Forms Of Invasive Candidiasis	Pfizer	INDUSTRY	OTHER	INTERVENTIONAL	2010-12-01	PHASE_3	DRUG	TERMINATED	2011-11-01	See termination reason in detailed description.	OTHER	17
NCT01164566	https://www.clinicaltrials.gov/ct2/show/NCT01164566	Esophagoscopy in Evaluating Treatment in Patients With Stage I-IV Head and Neck Cancer Who Are Undergoing Radiation Therapy and/or Chemotherapy	Wake Forest University Health Sciences	UNIVERSITY	DIAGNOSIS	INTERVENTIONAL	2010-12-01	NOT_APPLICABLE	OTHER,PROCEDURE	TERMINATED	2012-03-01	Inadequate Recruitment	RECRUITMENT	6
NCT01159327	https://www.clinicaltrials.gov/ct2/show/NCT01159327	Study of Sorafenib Maintenance in Patients With ED-SCLC After Response to Induction Chemotherapy	National Cancer Center, Korea	GOVERNMENT	TREATMENT	INTERVENTIONAL	2010-12-01	PHASE_2	DRUG	TERMINATED	2013-06-01	low enrolling participants	RECRUITMENT	13
NCT01127633	https://www.clinicaltrials.gov/ct2/show/NCT01127633	Continued Safety Monitoring of Solanezumab (LY2062430) in Alzheimers Disease	Eli Lilly and Company	INDUSTRY	TREATMENT	INTERVENTIONAL	2010-12-01	PHASE_3	DRUG	TERMINATED	2017-02-01	Solanezumab did not meet the primary endpoint in study H8A-MC-LZAX.	OTHER	1457
NCT01124474	https://www.clinicaltrials.gov/ct2/show/NCT01124474	Arterial Pulse Waveform Contour Analysis for Intraoperative Goal Directed Therapy in Major Spine Surgery	Loma Linda University	UNIVERSITY	TREATMENT	INTERVENTIONAL	2010-12-01	NOT_APPLICABLE	OTHER	TERMINATED	2012-04-01	This study was stopped because of lack of posterior only major spine surgeries.	OTHER	5
NCT01123473	https://www.clinicaltrials.gov/ct2/show/NCT01123473	Epirubicin Hydrochloride, Cisplatin, and Fluorouracil or Capecitabine With or Without Lapatinib Ditosylate as First-Line Therapy in Treating Patients With Stomach Cancer or Gastroesophageal Junction Cancer	European Organisation for Research and Treatment of Cancer - EORTC	NETWORK	TREATMENT	INTERVENTIONAL	2010-12-01	PHASE_2	DRUG	TERMINATED	2014-09-01	company withdrew interest	OTHER	29
NCT01122901	https://www.clinicaltrials.gov/ct2/show/NCT01122901	Gamma-Secretase/Notch Signalling Pathway Inhibitor RO4929097 in Treating Patients With Recurrent or Progressive Glioblastoma	National Cancer Institute (NCI)	GOVERNMENT	TREATMENT	INTERVENTIONAL	2010-12-01	PHASE_2	OTHER,DRUG,PROCEDURE	TERMINATED	2015-08-01	Stopped prematurely by Company due to decision to terminate all CTEP supplied drug for further development of RO4929097.	OTHER	47
NCT01123005	https://www.clinicaltrials.gov/ct2/show/NCT01123005	Imaging and Biomarkers of Hypoxia in Solid Tumors	Stanford University	UNIVERSITY	DIAGNOSIS	INTERVENTIONAL	2010-12-01	PHASE_1	DRUG,PROCEDURE	TERMINATED	2015-08-21	Logistical	OTHER	28
NCT01118013	https://www.clinicaltrials.gov/ct2/show/NCT01118013	Donor Stem Cell Transplant in Treating Patients With Relapsed Hematologic Malignancies or Secondary Myelodysplasia Previously Treated With High-Dose Chemotherapy and Autologous Stem Cell Transplant	Alliance for Clinical Trials in Oncology	RESEARCH_HOSPITAL	TREATMENT	INTERVENTIONAL	2010-12-01	PHASE_2	PROCEDURE,OTHER,DRUG	TERMINATED	2013-08-01		OTHER	6
NCT01110382	https://www.clinicaltrials.gov/ct2/show/NCT01110382	A Safety and Tolerability Study of Doripenem Compared With Meropenem in Children Hospitalized With Complicated Intra-abdominal Infections	Janssen Research & Development, LLC	INDUSTRY	TREATMENT	INTERVENTIONAL	2010-12-01	PHASE_3	DRUG	TERMINATED	2013-09-01	Trial terminated early per business decision	BUSINESS	41
NCT01110421	https://www.clinicaltrials.gov/ct2/show/NCT01110421	A Safety and Tolerability Study of Doripenem Compared With Cefepime in Hospitalized Children With Bacterial Pneumonia	Janssen Research & Development, LLC	INDUSTRY	TREATMENT	INTERVENTIONAL	2010-12-01	PHASE_3	DRUG	TERMINATED	2012-03-01	Trial terminated early per business decision	BUSINESS	7
NCT01110408	https://www.clinicaltrials.gov/ct2/show/NCT01110408	A Safety and Tolerability Study of Doripenem Compared With Cefepime in Children Hospitalized With Complicated Urinary Tract Infections	Janssen Research & Development, LLC	INDUSTRY	TREATMENT	INTERVENTIONAL	2010-12-01	PHASE_3	DRUG	TERMINATED	2013-06-01	Trial terminated early per business decision	BUSINESS	41
NCT01069861	https://www.clinicaltrials.gov/ct2/show/NCT01069861	Study To Investigate Safety And Efficacy Of Sildenafil In The Newborns With Persistent Pulmonary Hypertension (PPHN)	Pfizers Upjohn has merged with Mylan to form Viatris Inc.	INDUSTRY	TREATMENT	INTERVENTIONAL	2010-12-01	PHASE_2	DRUG	TERMINATED	2011-11-01	See termination reason in detailed description.	OTHER	4
NCT01067703	https://www.clinicaltrials.gov/ct2/show/NCT01067703	Remote Ischaemic Preconditioning for Heart Surgery (RIPHeart-Study)	University Hospital Schleswig-Holstein	RESEARCH_HOSPITAL	PREVENTION	INTERVENTIONAL	2010-12-01	PHASE_3	PROCEDURE	TERMINATED	2015-05-01		OTHER	1400
NCT01045798	https://www.clinicaltrials.gov/ct2/show/NCT01045798	Pilot Feasibility Study With Patients Who Are at High Risk For Developing Invasive Candidiasis in a Critical Care Setting (MK-0991-067)	Merck Sharp & Dohme LLC	INDUSTRY	TREATMENT	INTERVENTIONAL	2010-12-01	PHASE_2	DRUG	TERMINATED	2012-04-01	Low participant enrollment: 15 enrolled of 114 planned	RECRUITMENT	15
NCT00488670	https://www.clinicaltrials.gov/ct2/show/NCT00488670	Escitalopram and Depression in Elderly Alzheimers Patients	University of British Columbia	UNIVERSITY	TREATMENT	INTERVENTIONAL	2010-12-01	PHASE_3	DRUG	TERMINATED	2011-06-01	Dr. Rabheru left VCH last year and the study was cancelled according to his research coordinator.	OTHER	-1
NCT01370863	https://www.clinicaltrials.gov/ct2/show/NCT01370863	An Explorative Trial to Evaluate the Pharmacodynamic Effect of SPD557 on Reflux Parameters in Refractory GERD Patients	Shire	INDUSTRY	TREATMENT	INTERVENTIONAL	2010-12-02	PHASE_2	DRUG	TERMINATED	2012-05-29	This study was terminated early due to recruitment difficulties. There were no safety concerns.	RECRUITMENT	67
NCT01248858	https://www.clinicaltrials.gov/ct2/show/NCT01248858	Study to Investigate the Safety, Pharmacokinetics, Pharmacodynamics, and Clinical Activity of GSK2126458 and GSK1120212 Combination Therapy in Subjects With Advanced Solid Tumors.	GlaxoSmithKline	INDUSTRY	TREATMENT	INTERVENTIONAL	2010-12-03	PHASE_1	DRUG	TERMINATED	2015-04-23	The reason for termination was lack of tolerability and efficacy of the combination treatment	OTHER	69
NCT01143545	https://www.clinicaltrials.gov/ct2/show/NCT01143545	Pilot Study of Allogeneic Tumor Cell Vaccine With Metronomic Oral Cyclophosphamide and Celecoxib in Patients Undergoing Resection of Lung and Esophageal Cancers, Thymic Neoplasms, and Malignant Pleural Mesotheliomas	National Cancer Institute (NCI)	GOVERNMENT	TREATMENT	INTERVENTIONAL	2010-12-07	PHASE_1	OTHER,DRUG	TERMINATED	2020-02-26	Closed accrual due to unpromising results and the opening of study 14C0053 targeting the same population.	RECRUITMENT	10
NCT01285310	https://www.clinicaltrials.gov/ct2/show/NCT01285310	Study of Apremilast to Evaluate the Safety and Effectiveness for Patients With Rheumatoid Arthritis	Amgen	INDUSTRY	TREATMENT	INTERVENTIONAL	2010-12-09	PHASE_2	DRUG	TERMINATED	2012-09-10	Study is terminated due to lack of efficacy	FUTILITY	237
NCT01264029	https://www.clinicaltrials.gov/ct2/show/NCT01264029	Efficacy of Mindful Tai Chi on Obese or Overweight Adults: A Randomized Controlled Clinical Trial	National Institute of Nursing Research (NINR)	GOVERNMENT	PREVENTION	INTERVENTIONAL	2010-12-09	PHASE_2	OTHER	TERMINATED	2012-11-05		OTHER	25
NCT05167370	https://www.clinicaltrials.gov/ct2/show/NCT05167370	High Dose Chemotherapy With Amifostine and Autologous Stem Cell Transplantation for High Risk Relapsed Pediatric Solid Tumors and Brain Tumors	Childrens Hospital Medical Center, Cincinnati	RESEARCH_HOSPITAL	TREATMENT	INTERVENTIONAL	2010-12-13	PHASE_2	DRUG	TERMINATED	2012-04-24	The study was terminated as recommended by the DSMB due to inability to meet enrollment goals within the time frame allotted (target of 25 patients over 5 years).	RECRUITMENT	2
NCT01268059	https://www.clinicaltrials.gov/ct2/show/NCT01268059	A Study of Carboplatin and Paclitaxel With or Without MEDI-575 in Untreated, Advanced Non-Small Cell Lung Cancer	MedImmune LLC	INDUSTRY	TREATMENT	INTERVENTIONAL	2010-12-16	PHASE_1	DRUG	TERMINATED	2013-09-11	In conjunction with the overall risk-benefit assessment, study was terminated prematurely due to safety concerns.	OTHER	99
NCT01317433	https://www.clinicaltrials.gov/ct2/show/NCT01317433	Pre-emptive Cycline Treatment on Cetuximab Induced Skin Toxicity in Colorectal Cancer	Institut Cancerologie de lOuest	UNIVERSITY	TREATMENT	INTERVENTIONAL	2010-12-29	NOT_APPLICABLE	DRUG	TERMINATED	2016-10-10	The study stopped due to a lack of recruitment	RECRUITMENT	25
NCT01225172	https://www.clinicaltrials.gov/ct2/show/NCT01225172	Study of BMS-754807 Combined With Letrozole or BMS-754807 Alone in Patients With Hormone Receptor-Positive Breast Cancer and Resistance to Non-Steroidal Aromatase Inhibitors	Bristol-Myers Squibb	INDUSTRY	TREATMENT	INTERVENTIONAL	2010-12-31	PHASE_2	DRUG	TERMINATED	2014-11-30	Business objectives have changed.	BUSINESS	77
NCT02740244	https://www.clinicaltrials.gov/ct2/show/NCT02740244	Effect of Intermittent ThetaBurst Stimulation in Treatment-resistant Bipolar Depression	Hôpital le Vinatier	RESEARCH_HOSPITAL	OTHER	INTERVENTIONAL	2011-01-01	NOT_APPLICABLE	DEVICE	TERMINATED	2015-01-01	difficulties of recruitment	RECRUITMENT	20
NCT02323009	https://www.clinicaltrials.gov/ct2/show/NCT02323009	Esophageal Balloon Guided Weaning of the Morbidly Obese Patient	East Carolina University	UNIVERSITY	TREATMENT	INTERVENTIONAL	2011-01-01	NOT_APPLICABLE	DEVICE,OTHER	TERMINATED	2013-11-01	Minimal recruitment. very few patients available with eligibility criteria	RECRUITMENT	25
[truncated: 12,141 more rows]
